# Supplementary material for: ﻿On the taxonomy of the subgenera Tatsipolia, Chalapolia, and Kitapolia of the genus Dasypolia Guenée with the description of six new species from southern Xizang, China (Insecta, Lepidoptera, Noctuidae)
Source: Zookeys. 2025 Jul 11;1244:249–80. doi: 10.3897/zookeys.1244.152267 (PMC12274896; doi:10.3897/zookeys.1244.152267)
Supplement: XML Treatment for Dasypolia (Tatsipolia) polyformis [file zookeys.1244.152267-treatment2.xml]

<!DOCTYPE tp:taxon-treatment
  PUBLIC "-//TaxonX//DTD Taxonomic Treatment Publishing DTD v0 20100105//EN" "tax-treatment-NSO.dtd">
<tp:taxon-treatment xmlns:tp="http://www.plazi.org/taxpub"><tp:treatment-meta><kwd-group><label>Taxon classification</label><kwd>
                  <named-content content-type="kingdom">Animalia</named-content>
                </kwd><kwd>
                  <named-content content-type="order">Lepidoptera</named-content>
                </kwd><kwd>
                  <named-content content-type="family">Noctuidae</named-content>
                </kwd></kwd-group><mixed-citation publication-type="journal"><person-group><name><surname>Chen</surname><given-names>Enyong</given-names></name><name><surname>Pan</surname><given-names>Zhaohui</given-names></name><name><surname>Volynkin</surname><given-names>Anton V.</given-names></name><name><surname>Saldaitis</surname><given-names>Aidas</given-names></name><name><surname>Benedek</surname><given-names>Balázs</given-names></name><name><surname>Zhou</surname><given-names>Yonghong</given-names></name></person-group><article-title>﻿On the taxonomy of the subgenera <italic><tp:taxon-name><tp:taxon-name-part taxon-name-part-type="genus" reg="Dasypolia"/><tp:taxon-name-part taxon-name-part-type="subgenus" reg="Tatsipolia">Tatsipolia</tp:taxon-name-part></tp:taxon-name></italic>, <italic><tp:taxon-name><tp:taxon-name-part taxon-name-part-type="genus" reg="Dasypolia"/><tp:taxon-name-part taxon-name-part-type="subgenus" reg="Chalapolia">Chalapolia</tp:taxon-name-part></tp:taxon-name></italic>, and <italic><tp:taxon-name><tp:taxon-name-part taxon-name-part-type="genus" reg="Dasypolia"/><tp:taxon-name-part taxon-name-part-type="subgenus" reg="Kitapolia">Kitapolia</tp:taxon-name-part></tp:taxon-name></italic> of the genus <italic><tp:taxon-name><tp:taxon-name-part taxon-name-part-type="genus" reg="Dasypolia">Dasypolia</tp:taxon-name-part></tp:taxon-name></italic> Guenée with the description of six new species from southern Xizang, China (<tp:taxon-name><tp:taxon-name-part taxon-name-part-type="class">Insecta</tp:taxon-name-part></tp:taxon-name>, <tp:taxon-name><tp:taxon-name-part taxon-name-part-type="order">Lepidoptera</tp:taxon-name-part></tp:taxon-name>, <tp:taxon-name><tp:taxon-name-part taxon-name-part-type="family">Noctuidae</tp:taxon-name-part></tp:taxon-name>)</article-title><source>Zookeys</source><day>11</day><month>07</month><year>2025</year><volume>1244</volume><fpage>249</fpage><lpage>280</lpage><pub-id pub-id-type="doi">10.3897/zookeys.1244.152267</pub-id></mixed-citation></tp:treatment-meta><tp:nomenclature><label>﻿</label><tp:taxon-name><object-id xmlns:xlink="http://www.w3.org/1999/xlink" content-type="arpha" xlink:type="simple">72773D18-EA24-56B1-9028-C8C06785295D</object-id><tp:taxon-name-part taxon-name-part-type="genus" reg="Dasypolia">Dasypolia</tp:taxon-name-part> (<tp:taxon-name-part taxon-name-part-type="subgenus" reg="Tatsipolia">Tatsipolia</tp:taxon-name-part>) <tp:taxon-name-part taxon-name-part-type="species" reg="polyformis">polyformis</tp:taxon-name-part><object-id xmlns:xlink="http://www.w3.org/1999/xlink" content-type="zoobank" xlink:type="simple">https://zoobank.org/42629A7E-D40F-4E8B-8692-C6F7D7A758B0</object-id></tp:taxon-name><tp:taxon-status xmlns:xlink="http://www.w3.org/1999/xlink" xlink:type="simple"> sp. nov.</tp:taxon-status><xref ref-type="fig" rid="F1">Figs 1–9</xref><xref ref-type="fig" rid="F5">, 39–41</xref><xref ref-type="fig" rid="F10">, 59</xref><xref ref-type="fig" rid="F10">, 60</xref></tp:nomenclature><tp:treatment-sec sec-type="type material" id="SECID0EBUAG"><title>Type material.</title><p><bold><italic>Holotype</italic></bold> (Figs <xref ref-type="fig" rid="F1">1</xref>, <xref ref-type="fig" rid="F5">39</xref>): China • ♂, “<abbrev xmlns:xlink="http://www.w3.org/1999/xlink" content-type="institution" xlink:title="Tibet University (Lhasa, China)" id="ABBRID0EUUAG" xlink:type="simple">TU</abbrev>-00709 | Jiali County, Nangchu City, | Xizang | N 30° 8' 19.11" | E 93°17'19.51" | 1.10[x].2024 h [altitude] 4489.3 m (coll. [leg.:] | Chen Enyong, Chen Shuai, | Yang Chengfeng, Zhou | Yonghong)” (<abbrev xmlns:xlink="http://www.w3.org/1999/xlink" content-type="institution" xlink:title="Tibet University (Lhasa, China)" id="ABBRID0EZUAG" xlink:type="simple">TU</abbrev>). <bold><italic>Paratypes</italic></bold> (15 ♂♂, 9 ♀♀, all in <abbrev xmlns:xlink="http://www.w3.org/1999/xlink" content-type="institution" xlink:title="Tibet University (Lhasa, China)" id="ABBRID0EBVAG" xlink:type="simple">TU</abbrev>). China • 2 ♂♂, 5 ♀♀, same data as in holotype, unique IDs: <abbrev xmlns:xlink="http://www.w3.org/1999/xlink" content-type="institution" xlink:title="Tibet University (Lhasa, China)" id="ABBRID0EGVAG" xlink:type="simple">TU</abbrev>-00711, 00712, 00714 to 00716, 00720, 00721; • 3 ♂♂, 1 ♀, same data as previous but <named-content xmlns:xlink="http://www.w3.org/1999/xlink" content-type="dwc:verbatimCoordinates" xlink:type="simple"><named-content content-type="geo-json" specific-use="{&#34;type&#34;:&#34;Point&#34;,&#34;coordinates&#34;:[93.295394,30.633400]}" id="NCID0EOVAG" xlink:type="simple">30°38'0.24"N, 93°17'43.42"E</named-content></named-content>, 4494.8 m, unique IDs: <abbrev xmlns:xlink="http://www.w3.org/1999/xlink" content-type="institution" xlink:title="Tibet University (Lhasa, China)" id="ABBRID0ETVAG" xlink:type="simple">TU</abbrev>-00730, 00738 to 00740; • 1♂, 1♀, same data as previous but <named-content xmlns:xlink="http://www.w3.org/1999/xlink" content-type="dwc:verbatimCoordinates" xlink:type="simple"><named-content content-type="geo-json" specific-use="{&#34;type&#34;:&#34;Point&#34;,&#34;coordinates&#34;:[93.318908,30.630931]}" id="NCID0E2VAG" xlink:type="simple">30°37'51.35"N, 93°19'8.07"E</named-content></named-content>, 4427 m, unique IDs: <abbrev xmlns:xlink="http://www.w3.org/1999/xlink" content-type="institution" xlink:title="Tibet University (Lhasa, China)" id="ABBRID0EAWAG" xlink:type="simple">TU</abbrev>-00744, 00747; • 3 ♂♂, 1 ♀, Yangxiu Township, Ru County, Nangchu City, Xizang, <named-content xmlns:xlink="http://www.w3.org/1999/xlink" content-type="dwc:verbatimCoordinates" xlink:type="simple"><named-content content-type="geo-json" specific-use="{&#34;type&#34;:&#34;Point&#34;,&#34;coordinates&#34;:[93.986389,31.195278]}" id="NCID0EIWAG" xlink:type="simple">31°11'43"N, 93°59'11"E</named-content></named-content>, 4–5.x.2024, 4045 m (Chen Enyong, Yang Chengfeng and Chen Shuai leg.), unique IDs: <abbrev xmlns:xlink="http://www.w3.org/1999/xlink" content-type="institution" xlink:title="Tibet University (Lhasa, China)" id="ABBRID0ENWAG" xlink:type="simple">TU</abbrev>-00866, 00868, 00869, 00871; • 1 ♀, Mira Mountain, Gaxing Township, Gongbu Jiangda County, Linzhi City, Xizang, <named-content xmlns:xlink="http://www.w3.org/1999/xlink" content-type="dwc:verbatimCoordinates" xlink:type="simple"><named-content content-type="geo-json" specific-use="{&#34;type&#34;:&#34;Point&#34;,&#34;coordinates&#34;:[92.340986,29.850303]}" id="NCID0EVWAG" xlink:type="simple">29°51'1.09"N, 92°20'27.55"E</named-content></named-content>, 27.ix.2024, 4902.8 m (Chen Enyong leg.), unique ID: <abbrev xmlns:xlink="http://www.w3.org/1999/xlink" content-type="institution" xlink:title="Tibet University (Lhasa, China)" id="ABBRID0E1WAG" xlink:type="simple">TU</abbrev>-00914; • 6 ♂♂, same data as previous but <named-content xmlns:xlink="http://www.w3.org/1999/xlink" content-type="dwc:verbatimCoordinates" xlink:type="simple"><named-content content-type="geo-json" specific-use="{&#34;type&#34;:&#34;Point&#34;,&#34;coordinates&#34;:[92.327125,29.841728]}" id="NCID0ECXAG" xlink:type="simple">29°50'30.22"N, 92°19'37.65"E</named-content></named-content>, 12.ix.2024, 4275.9 m, unique IDs: <abbrev xmlns:xlink="http://www.w3.org/1999/xlink" content-type="institution" xlink:title="Tibet University (Lhasa, China)" id="ABBRID0EHXAG" xlink:type="simple">TU</abbrev>-00991 to 00994, 00997, 00998.</p></tp:treatment-sec><tp:treatment-sec sec-type="diagnosis" id="SECID0EMXAG"><title>Diagnosis.</title><p>The species largely varies in its forewing colouration (from mouse grey to ochreous with slate grey suffusion) and the degree of the forewing pattern development within the same population. <italic><tp:taxon-name><tp:taxon-name-part taxon-name-part-type="genus" reg="Dasypolia">Dasypolia</tp:taxon-name-part><tp:taxon-name-part taxon-name-part-type="species" reg="polyformis">polyformis</tp:taxon-name-part></tp:taxon-name></italic> sp. nov. is most morphologically similar to <italic><tp:taxon-name><tp:taxon-name-part taxon-name-part-type="genus" reg="Dasypolia">D.</tp:taxon-name-part><tp:taxon-name-part taxon-name-part-type="species" reg="cerritula">cerritula</tp:taxon-name-part></tp:taxon-name></italic>, from which the new species differs in the somewhat larger size, the broader forewing, and the paler ground colour and cilia of both wings. In the male genital capsule, <italic><tp:taxon-name><tp:taxon-name-part taxon-name-part-type="genus" reg="Dasypolia">D.</tp:taxon-name-part><tp:taxon-name-part taxon-name-part-type="species" reg="polyformis">polyformis</tp:taxon-name-part></tp:taxon-name></italic> sp. nov. is distinguished from <italic><tp:taxon-name><tp:taxon-name-part taxon-name-part-type="genus" reg="Dasypolia">D.</tp:taxon-name-part><tp:taxon-name-part taxon-name-part-type="species" reg="cerritula">cerritula</tp:taxon-name-part></tp:taxon-name></italic> by the broader uncus, the somewhat narrower cucullus with thinner setae, the somewhat longer ampulla extending beyond the ventral margin of the valva, and the somewhat broader but shorter juxta with a narrower medio-dorsal process. As the female of <italic><tp:taxon-name><tp:taxon-name-part taxon-name-part-type="genus" reg="Dasypolia">D.</tp:taxon-name-part><tp:taxon-name-part taxon-name-part-type="species" reg="cerritula">cerritula</tp:taxon-name-part></tp:taxon-name></italic> is unknown, the female genitalia of <italic><tp:taxon-name><tp:taxon-name-part taxon-name-part-type="genus" reg="Dasypolia">D.</tp:taxon-name-part><tp:taxon-name-part taxon-name-part-type="species" reg="polyformis">polyformis</tp:taxon-name-part></tp:taxon-name></italic> sp. nov. were compared with <italic><tp:taxon-name><tp:taxon-name-part taxon-name-part-type="genus" reg="Dasypolia">D.</tp:taxon-name-part><tp:taxon-name-part taxon-name-part-type="species" reg="sejilaensis">sejilaensis</tp:taxon-name-part></tp:taxon-name></italic> and <italic><tp:taxon-name><tp:taxon-name-part taxon-name-part-type="genus" reg="Dasypolia">D.</tp:taxon-name-part><tp:taxon-name-part taxon-name-part-type="species" reg="vignai">vignai</tp:taxon-name-part></tp:taxon-name></italic>, from which the new species differs in the narrower ostium bursae, the shorter anterior sclerotised plate of the ductus bursae, and the corpus bursae less curved sideways.</p></tp:treatment-sec><tp:treatment-sec sec-type="description" id="SECID0ECBBG"><title>Description.</title><p><bold>External morphology of adults</bold> (Figs <xref ref-type="fig" rid="F1">1–9</xref>). Forewing length 12.0–13.0 mm in males and 13.0–14.0 mm in females. Antenna serrulate in male and filiform in female. Body covered with long hair-like scales, dark brownish-grey with admixture of pale grey. Forewing elongate, with antemedially convex anal margin and evenly convex outer margin. Forewing ground colour varying from mouse grey to ochreous with grey suffusion. Forewing pattern diffuse, blackish-brown, sometimes indistinct. Subbasal line short, indistinct. Subbasal longitudinal dash narrow, diffuse. Antemedial line irregularly sinuous. Orbicular marking elliptical, pale with blackish-brown margin. Reniform marking narrow, semilunar, pale with indistinct dark margins. Postmedial line antero-medially curved outwards, dentate on veins. Subterminal line interrupted into row of blackish irregular spots of various sizes. Terminal line black, interrupted into spots between veins. Forewing cilia long, greyish-brown. Hindwing pale grey, suffused with brownish grey, with thin greyish-brown marginal line and large and diffuse, semilunar grey discal spot. Hindwing cilia long, pale brownish-grey. <bold>Male genitalia</bold> (Figs <xref ref-type="fig" rid="F5">39–41</xref>). Tegumen short, penicular lobe large, trapezoid with elongate posterior corner. Vinculum somewhat longer than tegumen, robust, U-shaped. Valva lobular with well-sclerotised costa and oblique editum bearing digitiform and apically pointed distal ampulla directed distally-ventrally and protruding beyond the ventral margin of valvula and exceeding ventral corner of cucullus. Cucullus trapezoidal with rounded corners, densely covered with spine-like setae. Sacculus broad (~2/3 of valva width proximally). Clasper oblique, slightly curved and dilated distally, without harpe. Valvula shortly triangular, slightly protruding ventrally. Juxta heavily sclerotised, broad, rectangular with rounded corners, with short, triangular, and apically pointed dorso-medial process. Phallus broad with rounded coecum, distally dilated. Proximal section of vesica granulose, as broad as distal end of phallus, distally tapered and extended into membranous vesica ejaculatorius directed distally, with short semiglobular dorsal subbasal diverticulum, and two unequally elongate longitudinal clusters of spike-like cornuti on its sides. <bold>Female genitalia</bold> (Figs <xref ref-type="fig" rid="F10">59</xref>, <xref ref-type="fig" rid="F10">60</xref>). Ovipositor short, broad, conical. Papilla analis elongate trapezoidal with rounded corners, weakly sclerotised and setose. Apophyses elongate and narrow, rod-like, heavily sclerotised, slightly tapered distally, anterior one shorter than posterior one (~70% of its length). Ostium bursae broad, its ventral margin with heavily sclerotised, belt-like antevaginal plate. Ductus bursae asymmetrical with somewhat longer right side and asymmetrical, sclerotised plates dilated to the right side: short and belt-like medial one, and broad and almost triangular anterior one. Posterior section of corpus bursae more or less tubular, somewhat dilated posteriorly. Anterior section of corpus bursae broad, teardrop-shaped, its ventral wall medio-posteriorly with small signum with irregular margins varying in size and degree of sclerotisation. Appendix bursae vestigial, conical, situated postero-laterally on right side at corner of anterior sclerotised plate of ductus bursae.</p><fig id="F1" position="float" orientation="portrait"><object-id xmlns:xlink="http://www.w3.org/1999/xlink" content-type="doi" xlink:type="simple">10.3897/zookeys.1244.152267.figures1-10</object-id><object-id xmlns:xlink="http://www.w3.org/1999/xlink" content-type="arpha" xlink:type="simple">9D24BD95-C984-54C5-BE5A-EBD95D61D0B4</object-id><label>Figures 1–10.</label><caption><p>Adults of <tp:taxon-name><tp:taxon-name-part taxon-name-part-type="genus" reg="Dasypolia">Dasypolia</tp:taxon-name-part> (<tp:taxon-name-part taxon-name-part-type="subgenus" reg="Tatsipolia">Tatsipolia</tp:taxon-name-part>)</tp:taxon-name> spp. Depositories of the specimens: <bold>1–9.</bold> In <abbrev xmlns:xlink="http://www.w3.org/1999/xlink" content-type="institution" xlink:title="Tibet University (Lhasa, China)" id="ABBRID0EODBG" xlink:type="simple">TU</abbrev>; <bold>10.</bold> In <abbrev xmlns:xlink="http://www.w3.org/1999/xlink" content-type="institution" xlink:title="Tibet Agricultural and Animal Husbandry University (Linzhi, China)" id="ABBRID0EVDBG" xlink:type="simple">TAAHU</abbrev>.</p></caption><graphic xmlns:xlink="http://www.w3.org/1999/xlink" xlink:href="zookeys-1244-249_article-152267__-g001.jpg" position="float" orientation="portrait" xlink:type="simple" id="oo_1372223.jpg"><uri content-type="original_file" xlink:type="simple">https://binary.pensoft.net/fig/1372223</uri></graphic></fig></tp:treatment-sec><tp:treatment-sec sec-type="etymology" id="SECID0E6DBG"><title>Etymology.</title><p>The specific epithet is an adjective derived from the Greek <italic>πολυφόρμησ</italic> (polyphormis) meaning polymorphic and refers to the fact that the new species has several colour forms.</p></tp:treatment-sec><tp:treatment-sec sec-type="distribution" id="SECID0ELFBG"><title>Distribution.</title><p>The new species is currently known from three localities in southern Xizang, China.</p></tp:treatment-sec><tp:treatment-sec><!--Section generated to contain objects referenced in tp:taxon-treatment.--><fig id="F5" position="float" orientation="portrait"><object-id xmlns:xlink="http://www.w3.org/1999/xlink" content-type="doi" xlink:type="simple">10.3897/zookeys.1244.152267.figures39-42</object-id><object-id xmlns:xlink="http://www.w3.org/1999/xlink" content-type="arpha" xlink:type="simple">E4A19A32-074F-59A7-804D-374354BAA1C0</object-id><label>Figures 39–42.</label><caption><p>Male genitalia of <tp:taxon-name><tp:taxon-name-part taxon-name-part-type="genus" reg="Dasypolia">Dasypolia</tp:taxon-name-part> (<tp:taxon-name-part taxon-name-part-type="subgenus" reg="Tatsipolia">Tatsipolia</tp:taxon-name-part>)</tp:taxon-name> spp. Dissected of the specimens are deposited: <bold>39–41.</bold> In <abbrev xmlns:xlink="http://www.w3.org/1999/xlink" content-type="institution" xlink:title="Tibet University (Lhasa, China)" id="ABBRID0EC2AK" xlink:type="simple">TU</abbrev>; <bold>42.</bold> In <abbrev xmlns:xlink="http://www.w3.org/1999/xlink" content-type="institution" xlink:title="Tibet Agricultural and Animal Husbandry University (Linzhi, China)" id="ABBRID0EJ2AK" xlink:type="simple">TAAHU</abbrev>.</p></caption><graphic xmlns:xlink="http://www.w3.org/1999/xlink" xlink:href="zookeys-1244-249_article-152267__-g005.jpg" position="float" orientation="portrait" xlink:type="simple" id="oo_1372227.jpg"><uri content-type="original_file" xlink:type="simple">https://binary.pensoft.net/fig/1372227</uri></graphic></fig><fig id="F10" position="float" orientation="portrait"><object-id xmlns:xlink="http://www.w3.org/1999/xlink" content-type="doi" xlink:type="simple">10.3897/zookeys.1244.152267.figures59-66</object-id><object-id xmlns:xlink="http://www.w3.org/1999/xlink" content-type="arpha" xlink:type="simple">1B21CBD3-F20A-5E78-9F35-DDC541484F0A</object-id><label>Figures 59–66.</label><caption><p>Female genitalia of <tp:taxon-name><tp:taxon-name-part taxon-name-part-type="genus" reg="Dasypolia">Dasypolia</tp:taxon-name-part> (<tp:taxon-name-part taxon-name-part-type="subgenus" reg="Tatsipolia">Tatsipolia</tp:taxon-name-part>)</tp:taxon-name> spp. Depositories of the specimens dissected: <bold>59, 60, 63–66.</bold> In <abbrev xmlns:xlink="http://www.w3.org/1999/xlink" content-type="institution" xlink:title="Tibet University (Lhasa, China)" id="ABBRID0EPCBK" xlink:type="simple">TU</abbrev>; <bold>61.</bold> In <abbrev xmlns:xlink="http://www.w3.org/1999/xlink" content-type="institution" xlink:title="Tibet Agricultural and Animal Husbandry University (Linzhi, China)" id="ABBRID0EWCBK" xlink:type="simple">TAAHU</abbrev>; <bold>62.</bold> In <named-content xmlns:xlink="http://www.w3.org/1999/xlink" content-type="dwc:institutional_code" xlink:title="Hungarian Natural History Museum (Budapest, Hungary)" xlink:href="http://grbio.org/institution/hungarian-natural-history-museum" xlink:type="simple">HNHM</named-content> (photo by B. Tóth).</p></caption><graphic xmlns:xlink="http://www.w3.org/1999/xlink" xlink:href="zookeys-1244-249_article-152267__-g010.jpg" position="float" orientation="portrait" xlink:type="simple" id="oo_1372232.jpg"><uri content-type="original_file" xlink:type="simple">https://binary.pensoft.net/fig/1372232</uri></graphic></fig></tp:treatment-sec></tp:taxon-treatment>
