# Supplementary material for: ﻿On the taxonomy of the subgenera Tatsipolia, Chalapolia, and Kitapolia of the genus Dasypolia Guenée with the description of six new species from southern Xizang, China (Insecta, Lepidoptera, Noctuidae)
Source: Zookeys. 2025 Jul 11;1244:249–80. doi: 10.3897/zookeys.1244.152267 (PMC12274896; doi:10.3897/zookeys.1244.152267)
Supplement: XML Treatment for Dasypolia (Tatsipolia) sejilaensis [file zookeys.1244.152267-treatment4.xml]

<!DOCTYPE tp:taxon-treatment
  PUBLIC "-//TaxonX//DTD Taxonomic Treatment Publishing DTD v0 20100105//EN" "tax-treatment-NSO.dtd">
<tp:taxon-treatment xmlns:tp="http://www.plazi.org/taxpub"><tp:treatment-meta><kwd-group><label>Taxon classification</label><kwd>
                  <named-content content-type="kingdom">Animalia</named-content>
                </kwd><kwd>
                  <named-content content-type="order">Lepidoptera</named-content>
                </kwd><kwd>
                  <named-content content-type="family">Noctuidae</named-content>
                </kwd></kwd-group><mixed-citation publication-type="journal"><person-group><name><surname>Chen</surname><given-names>Enyong</given-names></name><name><surname>Pan</surname><given-names>Zhaohui</given-names></name><name><surname>Volynkin</surname><given-names>Anton V.</given-names></name><name><surname>Saldaitis</surname><given-names>Aidas</given-names></name><name><surname>Benedek</surname><given-names>Balázs</given-names></name><name><surname>Zhou</surname><given-names>Yonghong</given-names></name></person-group><article-title>﻿On the taxonomy of the subgenera <italic><tp:taxon-name><tp:taxon-name-part taxon-name-part-type="genus" reg="Dasypolia"/><tp:taxon-name-part taxon-name-part-type="subgenus" reg="Tatsipolia">Tatsipolia</tp:taxon-name-part></tp:taxon-name></italic>, <italic><tp:taxon-name><tp:taxon-name-part taxon-name-part-type="genus" reg="Dasypolia"/><tp:taxon-name-part taxon-name-part-type="subgenus" reg="Chalapolia">Chalapolia</tp:taxon-name-part></tp:taxon-name></italic>, and <italic><tp:taxon-name><tp:taxon-name-part taxon-name-part-type="genus" reg="Dasypolia"/><tp:taxon-name-part taxon-name-part-type="subgenus" reg="Kitapolia">Kitapolia</tp:taxon-name-part></tp:taxon-name></italic> of the genus <italic><tp:taxon-name><tp:taxon-name-part taxon-name-part-type="genus" reg="Dasypolia">Dasypolia</tp:taxon-name-part></tp:taxon-name></italic> Guenée with the description of six new species from southern Xizang, China (<tp:taxon-name><tp:taxon-name-part taxon-name-part-type="class">Insecta</tp:taxon-name-part></tp:taxon-name>, <tp:taxon-name><tp:taxon-name-part taxon-name-part-type="order">Lepidoptera</tp:taxon-name-part></tp:taxon-name>, <tp:taxon-name><tp:taxon-name-part taxon-name-part-type="family">Noctuidae</tp:taxon-name-part></tp:taxon-name>)</article-title><source>Zookeys</source><day>11</day><month>07</month><year>2025</year><volume>1244</volume><fpage>249</fpage><lpage>280</lpage><pub-id pub-id-type="doi">10.3897/zookeys.1244.152267</pub-id></mixed-citation></tp:treatment-meta><tp:nomenclature><label>﻿</label><tp:taxon-name><object-id xmlns:xlink="http://www.w3.org/1999/xlink" content-type="arpha" xlink:type="simple">33F56992-3F58-5B6E-BFC6-8D40FC8E4BBF</object-id><tp:taxon-name-part taxon-name-part-type="genus" reg="Dasypolia">Dasypolia</tp:taxon-name-part> (<tp:taxon-name-part taxon-name-part-type="subgenus" reg="Tatsipolia">Tatsipolia</tp:taxon-name-part>) <tp:taxon-name-part taxon-name-part-type="species" reg="sejilaensis">sejilaensis</tp:taxon-name-part></tp:taxon-name><tp:taxon-authority>Chen, Pan, Volynkin, Saldaitis &amp; Benedek, 2022</tp:taxon-authority><xref ref-type="fig" rid="F2">Figs 11–14</xref><xref ref-type="fig" rid="F6">, 43</xref><xref ref-type="fig" rid="F10">, 61</xref><tp:nomenclature-citation-list><tp:nomenclature-citation><tp:taxon-name><tp:taxon-name-part taxon-name-part-type="genus" reg="Dasypolia">Dasypolia</tp:taxon-name-part> (<tp:taxon-name-part taxon-name-part-type="subgenus" reg="Tatsipolia">Tatsipolia</tp:taxon-name-part>) <tp:taxon-name-part taxon-name-part-type="species" reg="sejilaensis">sejilaensis</tp:taxon-name-part></tp:taxon-name><comment><xref ref-type="bibr" rid="B5">Chen et al. 2022</xref>: 189, figs 1–3, 9, 10, 15 (type locality: “Sejila Mountain, Linzhi City, Xizang, China, N:29°37'5" E:94°39'38" ... 4500 m”).</comment></tp:nomenclature-citation></tp:nomenclature-citation-list></tp:nomenclature><tp:treatment-sec sec-type="type material" id="SECID0EMWBG"><title>Type material examined.</title><p><bold><italic>Holotype</italic></bold> (Figs <xref ref-type="fig" rid="F2">11</xref>, <xref ref-type="fig" rid="F6">43</xref>): China • ♂, “STS-40065 | Sejila Mountain, Linzhi City, | Xizang, China, | N:29°37'5" | E:94°39'38" | 5-X-2020 | h [Altitude] 4500 m (coll. [leg.:] Pan Zhaohui | and Chen Enyong)” (<abbrev xmlns:xlink="http://www.w3.org/1999/xlink" content-type="institution" xlink:title="Tibet Agricultural and Animal Husbandry University (Linzhi, China)" id="ABBRID0E6WBG" xlink:type="simple">TAAHU</abbrev>). <bold><italic>Paratypes</italic>.</bold> China • 5 ♂♂, 1 ♀, Sejila Mountain, Linzhi City, Xizang, China, <named-content xmlns:xlink="http://www.w3.org/1999/xlink" content-type="dwc:verbatimCoordinates" xlink:type="simple"><named-content content-type="geo-json" specific-use="{&#34;type&#34;:&#34;Point&#34;,&#34;coordinates&#34;:[94.641667,29.617222]}" id="NCID0ELXBG" xlink:type="simple">29°37'2"N, 94°38'30"E</named-content></named-content>, 4-X-2020, h [Altitude] 4500 m (Pan Zhaohui and Chen Enyong leg.), unique IDs: STS-32784, 32786, 32789 to 32792 (<abbrev xmlns:xlink="http://www.w3.org/1999/xlink" content-type="institution" xlink:title="Tibet Agricultural and Animal Husbandry University (Linzhi, China)" id="ABBRID0EQXBG" xlink:type="simple">TAAHU</abbrev>).</p></tp:treatment-sec><tp:treatment-sec sec-type="diagnosis" id="SECID0EVXBG"><title>Diagnosis.</title><p>The forewing length is 11.0–12.0 mm in males and 13.0 mm in the female. <italic><tp:taxon-name><tp:taxon-name-part taxon-name-part-type="genus" reg="Dasypolia">Dasypolia</tp:taxon-name-part><tp:taxon-name-part taxon-name-part-type="species" reg="sejilaensis">sejilaensis</tp:taxon-name-part></tp:taxon-name></italic> is externally reminiscent of <italic><tp:taxon-name><tp:taxon-name-part taxon-name-part-type="genus" reg="Dasypolia">D.</tp:taxon-name-part><tp:taxon-name-part taxon-name-part-type="species" reg="vignai">vignai</tp:taxon-name-part></tp:taxon-name></italic> but is distinguished by its forewing shape, which has a straight costal margin and a more elongate apex, and the more diffuse forewing pattern in males, and the longer hindwing discal spot in both sexes. Additionally, compared to <italic><tp:taxon-name><tp:taxon-name-part taxon-name-part-type="genus" reg="Dasypolia">D.</tp:taxon-name-part><tp:taxon-name-part taxon-name-part-type="species" reg="vignai">vignai</tp:taxon-name-part></tp:taxon-name></italic>, the reniform stigma of <italic><tp:taxon-name><tp:taxon-name-part taxon-name-part-type="genus" reg="Dasypolia">D.</tp:taxon-name-part><tp:taxon-name-part taxon-name-part-type="species" reg="sejilaensis">sejilaensis</tp:taxon-name-part></tp:taxon-name></italic> is situated closer to the forewing costa, and the pale suffusion on the transverse lines and stigmata is grey whereas it is brown in the congener. The male genital capsule of <italic><tp:taxon-name><tp:taxon-name-part taxon-name-part-type="genus" reg="Dasypolia">D.</tp:taxon-name-part><tp:taxon-name-part taxon-name-part-type="species" reg="sejilaensis">sejilaensis</tp:taxon-name-part></tp:taxon-name></italic> differs from <italic><tp:taxon-name><tp:taxon-name-part taxon-name-part-type="genus" reg="Dasypolia">D.</tp:taxon-name-part><tp:taxon-name-part taxon-name-part-type="species" reg="vignai">vignai</tp:taxon-name-part></tp:taxon-name></italic> in the broader valva with a broader and less downcurved cucullus, the shorter but markedly thicker and upcurved ampulla (it is downcurved in <italic><tp:taxon-name><tp:taxon-name-part taxon-name-part-type="genus" reg="Dasypolia">D.</tp:taxon-name-part><tp:taxon-name-part taxon-name-part-type="species" reg="vignai">vignai</tp:taxon-name-part></tp:taxon-name></italic>), the broader sacculus, and the less prominent and triangular valvula, which is more rounded in <italic><tp:taxon-name><tp:taxon-name-part taxon-name-part-type="genus" reg="Dasypolia">D.</tp:taxon-name-part><tp:taxon-name-part taxon-name-part-type="species" reg="vignai">vignai</tp:taxon-name-part></tp:taxon-name></italic>. Additionally, the uncus, penicular lobe and juxta of <italic><tp:taxon-name><tp:taxon-name-part taxon-name-part-type="genus" reg="Dasypolia">D.</tp:taxon-name-part><tp:taxon-name-part taxon-name-part-type="species" reg="sejilaensis">sejilaensis</tp:taxon-name-part></tp:taxon-name></italic> are broader than in <italic><tp:taxon-name><tp:taxon-name-part taxon-name-part-type="genus" reg="Dasypolia">D.</tp:taxon-name-part><tp:taxon-name-part taxon-name-part-type="species" reg="vignai">vignai</tp:taxon-name-part></tp:taxon-name></italic>. The phallus of <italic><tp:taxon-name><tp:taxon-name-part taxon-name-part-type="genus" reg="Dasypolia">D.</tp:taxon-name-part><tp:taxon-name-part taxon-name-part-type="species" reg="sejilaensis">sejilaensis</tp:taxon-name-part></tp:taxon-name></italic> is shorter and broader than in <italic><tp:taxon-name><tp:taxon-name-part taxon-name-part-type="genus" reg="Dasypolia">D.</tp:taxon-name-part><tp:taxon-name-part taxon-name-part-type="species" reg="vignai">vignai</tp:taxon-name-part></tp:taxon-name></italic> (in proportion to the genital capsule). The vesicae of the two species are similar but the cornuti are more or less equal in size in <italic><tp:taxon-name><tp:taxon-name-part taxon-name-part-type="genus" reg="Dasypolia">D.</tp:taxon-name-part><tp:taxon-name-part taxon-name-part-type="species" reg="sejilaensis">sejilaensis</tp:taxon-name-part></tp:taxon-name></italic> whereas the distal cornuti of <italic><tp:taxon-name><tp:taxon-name-part taxon-name-part-type="genus" reg="Dasypolia">D.</tp:taxon-name-part><tp:taxon-name-part taxon-name-part-type="species" reg="vignai">vignai</tp:taxon-name-part></tp:taxon-name></italic> are markedly longer and thicker than the proximal ones. In the female genitalia, <italic><tp:taxon-name><tp:taxon-name-part taxon-name-part-type="genus" reg="Dasypolia">D.</tp:taxon-name-part><tp:taxon-name-part taxon-name-part-type="species" reg="sejilaensis">sejilaensis</tp:taxon-name-part></tp:taxon-name></italic> can be distinguished from <italic><tp:taxon-name><tp:taxon-name-part taxon-name-part-type="genus" reg="Dasypolia">D.</tp:taxon-name-part><tp:taxon-name-part taxon-name-part-type="species" reg="vignai">vignai</tp:taxon-name-part></tp:taxon-name></italic> in the longer apophysis anterior (in proportion to the ovipositor length), the narrower, more asymmetrically sclerotised and sideways curved ductus bursae (it is nearly straight in <italic><tp:taxon-name><tp:taxon-name-part taxon-name-part-type="genus" reg="Dasypolia">D.</tp:taxon-name-part><tp:taxon-name-part taxon-name-part-type="species" reg="vignai">vignai</tp:taxon-name-part></tp:taxon-name></italic>), and the straight posterior section of the corpus bursae, which is sideways curved in <italic><tp:taxon-name><tp:taxon-name-part taxon-name-part-type="genus" reg="Dasypolia">D.</tp:taxon-name-part><tp:taxon-name-part taxon-name-part-type="species" reg="vignai">vignai</tp:taxon-name-part></tp:taxon-name></italic>. A detailed comparison with another similar species, the sympatric <italic><tp:taxon-name><tp:taxon-name-part taxon-name-part-type="genus" reg="Dasypolia">D.</tp:taxon-name-part><tp:taxon-name-part taxon-name-part-type="species" reg="cerritula">cerritula</tp:taxon-name-part></tp:taxon-name></italic> is provided above in the diagnosis of the latter.</p></tp:treatment-sec><tp:treatment-sec sec-type="distribution" id="SECID0ESGAI"><title>Distribution.</title><p>The species is currently known only from its type locality in southern Xizang province of China.</p><fig id="F2" position="float" orientation="portrait"><object-id xmlns:xlink="http://www.w3.org/1999/xlink" content-type="doi" xlink:type="simple">10.3897/zookeys.1244.152267.figures11-20</object-id><object-id xmlns:xlink="http://www.w3.org/1999/xlink" content-type="arpha" xlink:type="simple">C85EB206-B9F8-52AE-8272-8B5407BECC7E</object-id><label>Figures 11–20.</label><caption><p>Adults of <tp:taxon-name><tp:taxon-name-part taxon-name-part-type="genus" reg="Dasypolia">Dasypolia</tp:taxon-name-part> (<tp:taxon-name-part taxon-name-part-type="subgenus" reg="Tatsipolia">Tatsipolia</tp:taxon-name-part>)</tp:taxon-name> spp. Depositories of the specimens: <bold>11–14.</bold> In <abbrev xmlns:xlink="http://www.w3.org/1999/xlink" content-type="institution" xlink:title="Tibet Agricultural and Animal Husbandry University (Linzhi, China)" id="ABBRID0EIIAI" xlink:type="simple">TAAHU</abbrev>; <bold>15.</bold> In <abbrev xmlns:xlink="http://www.w3.org/1999/xlink" xlink:title="research collection of Alessandro Floriani (Milan, Italy)" id="ABBRID0EPIAI" xlink:type="simple">AFM</abbrev>; <bold>16.</bold> In <named-content xmlns:xlink="http://www.w3.org/1999/xlink" content-type="dwc:institutional_code" xlink:title="Hungarian Natural History Museum (Budapest, Hungary)" xlink:href="http://grbio.org/institution/hungarian-natural-history-museum" xlink:type="simple">HNHM</named-content> (photo by B. Tóth); <bold>17.</bold> In <named-content xmlns:xlink="http://www.w3.org/1999/xlink" content-type="dwc:institutional_code" xlink:title="Bavarian State Collection of Zoology (Zoologische Staatssammlung München, Munich, Germany)" xlink:href="http://grbio.org/institution/bavarian-state-collection-zoology" xlink:type="simple">ZSM</named-content>; <bold>18–20.</bold> In <abbrev xmlns:xlink="http://www.w3.org/1999/xlink" content-type="institution" xlink:title="Tibet University (Lhasa, China)" id="ABBRID0EDJAI" xlink:type="simple">TU</abbrev>.</p></caption><graphic xmlns:xlink="http://www.w3.org/1999/xlink" xlink:href="zookeys-1244-249_article-152267__-g002.jpg" position="float" orientation="portrait" xlink:type="simple" id="oo_1372224.jpg"><uri content-type="original_file" xlink:type="simple">https://binary.pensoft.net/fig/1372224</uri></graphic></fig></tp:treatment-sec><tp:treatment-sec><!--Section generated to contain objects referenced in tp:taxon-treatment.--><fig id="F6" position="float" orientation="portrait"><object-id xmlns:xlink="http://www.w3.org/1999/xlink" content-type="doi" xlink:type="simple">10.3897/zookeys.1244.152267.figures43-46</object-id><object-id xmlns:xlink="http://www.w3.org/1999/xlink" content-type="arpha" xlink:type="simple">FFC792BC-D574-5915-AE3A-EEF046FE42C5</object-id><label>Figures 43–46.</label><caption><p>Male genitalia of <tp:taxon-name><tp:taxon-name-part taxon-name-part-type="genus" reg="Dasypolia">Dasypolia</tp:taxon-name-part> (<tp:taxon-name-part taxon-name-part-type="subgenus" reg="Tatsipolia">Tatsipolia</tp:taxon-name-part>)</tp:taxon-name> spp. Depositories of the specimens dissected: <bold>43.</bold> In <abbrev xmlns:xlink="http://www.w3.org/1999/xlink" content-type="institution" xlink:title="Tibet Agricultural and Animal Husbandry University (Linzhi, China)" id="ABBRID0ER3AK" xlink:type="simple">TAAHU</abbrev>; <bold>44.</bold> In <abbrev xmlns:xlink="http://www.w3.org/1999/xlink" xlink:title="research collection of Alessandro Floriani (Milan, Italy)" id="ABBRID0EY3AK" xlink:type="simple">AFM</abbrev>; <bold>45.</bold> In <named-content xmlns:xlink="http://www.w3.org/1999/xlink" content-type="dwc:institutional_code" xlink:title="Bavarian State Collection of Zoology (Zoologische Staatssammlung München, Munich, Germany)" xlink:href="http://grbio.org/institution/bavarian-state-collection-zoology" xlink:type="simple">ZSM</named-content>; <bold>46.</bold> In <abbrev xmlns:xlink="http://www.w3.org/1999/xlink" content-type="institution" xlink:title="Tibet University (Lhasa, China)" id="ABBRID0EF4AK" xlink:type="simple">TU</abbrev>.</p></caption><graphic xmlns:xlink="http://www.w3.org/1999/xlink" xlink:href="zookeys-1244-249_article-152267__-g006.jpg" position="float" orientation="portrait" xlink:type="simple" id="oo_1372228.jpg"><uri content-type="original_file" xlink:type="simple">https://binary.pensoft.net/fig/1372228</uri></graphic></fig><fig id="F10" position="float" orientation="portrait"><object-id xmlns:xlink="http://www.w3.org/1999/xlink" content-type="doi" xlink:type="simple">10.3897/zookeys.1244.152267.figures59-66</object-id><object-id xmlns:xlink="http://www.w3.org/1999/xlink" content-type="arpha" xlink:type="simple">1B21CBD3-F20A-5E78-9F35-DDC541484F0A</object-id><label>Figures 59–66.</label><caption><p>Female genitalia of <tp:taxon-name><tp:taxon-name-part taxon-name-part-type="genus" reg="Dasypolia">Dasypolia</tp:taxon-name-part> (<tp:taxon-name-part taxon-name-part-type="subgenus" reg="Tatsipolia">Tatsipolia</tp:taxon-name-part>)</tp:taxon-name> spp. Depositories of the specimens dissected: <bold>59, 60, 63–66.</bold> In <abbrev xmlns:xlink="http://www.w3.org/1999/xlink" content-type="institution" xlink:title="Tibet University (Lhasa, China)" id="ABBRID0EPCBK" xlink:type="simple">TU</abbrev>; <bold>61.</bold> In <abbrev xmlns:xlink="http://www.w3.org/1999/xlink" content-type="institution" xlink:title="Tibet Agricultural and Animal Husbandry University (Linzhi, China)" id="ABBRID0EWCBK" xlink:type="simple">TAAHU</abbrev>; <bold>62.</bold> In <named-content xmlns:xlink="http://www.w3.org/1999/xlink" content-type="dwc:institutional_code" xlink:title="Hungarian Natural History Museum (Budapest, Hungary)" xlink:href="http://grbio.org/institution/hungarian-natural-history-museum" xlink:type="simple">HNHM</named-content> (photo by B. Tóth).</p></caption><graphic xmlns:xlink="http://www.w3.org/1999/xlink" xlink:href="zookeys-1244-249_article-152267__-g010.jpg" position="float" orientation="portrait" xlink:type="simple" id="oo_1372232.jpg"><uri content-type="original_file" xlink:type="simple">https://binary.pensoft.net/fig/1372232</uri></graphic></fig></tp:treatment-sec><ref-list><ref id="B5"><mixed-citation xmlns:xlink="http://www.w3.org/1999/xlink" xlink:type="simple"><person-group><name name-style="western"><surname>Chen</surname><given-names>E</given-names></name><name name-style="western"><surname>Pan</surname><given-names>Z</given-names></name><name name-style="western"><surname>Volynkin</surname><given-names>AV</given-names></name><name name-style="western"><surname>Saldaitis</surname><given-names>A</given-names></name><name name-style="western"><surname>Benedek</surname><given-names>B</given-names></name></person-group> (<year>2022</year>) <article-title>Taxonomic review of the subgenus <tp:taxon-name><tp:taxon-name-part taxon-name-part-type="genus"/><tp:taxon-name-part taxon-name-part-type="subgenus">Tatsipolia</tp:taxon-name-part></tp:taxon-name> Benedek, Behounek, Floriani &amp; Saldaitis of the genus <italic><tp:taxon-name><tp:taxon-name-part taxon-name-part-type="genus">Dasypolia</tp:taxon-name-part></tp:taxon-name></italic> Guenée with descriptions of two new species from southern Xizang, China (<tp:taxon-name><tp:taxon-name-part taxon-name-part-type="class">Insecta</tp:taxon-name-part></tp:taxon-name>, <tp:taxon-name><tp:taxon-name-part taxon-name-part-type="order">Lepidoptera</tp:taxon-name-part></tp:taxon-name>, <tp:taxon-name><tp:taxon-name-part taxon-name-part-type="family">Noctuidae</tp:taxon-name-part></tp:taxon-name>).</article-title><source>ZooKeys</source><volume>1115</volume>: <fpage>187</fpage>–<lpage>198</lpage>. <ext-link xlink:href="10.3897/zookeys.1115.84527" ext-link-type="doi" xlink:type="simple">https://doi.org/10.3897/zookeys.1115.84527</ext-link></mixed-citation></ref></ref-list></tp:taxon-treatment>
