# Supplementary material for: ﻿On the taxonomy of the subgenera Tatsipolia, Chalapolia, and Kitapolia of the genus Dasypolia Guenée with the description of six new species from southern Xizang, China (Insecta, Lepidoptera, Noctuidae)
Source: Zookeys. 2025 Jul 11;1244:249–80. doi: 10.3897/zookeys.1244.152267 (PMC12274896; doi:10.3897/zookeys.1244.152267)
Supplement: XML Treatment for Dasypolia (Tatsipolia) intermedia [file zookeys.1244.152267-treatment7.xml]

<!DOCTYPE tp:taxon-treatment
  PUBLIC "-//TaxonX//DTD Taxonomic Treatment Publishing DTD v0 20100105//EN" "tax-treatment-NSO.dtd">
<tp:taxon-treatment xmlns:tp="http://www.plazi.org/taxpub"><tp:treatment-meta><kwd-group><label>Taxon classification</label><kwd>
                  <named-content content-type="kingdom">Animalia</named-content>
                </kwd><kwd>
                  <named-content content-type="order">Lepidoptera</named-content>
                </kwd><kwd>
                  <named-content content-type="family">Noctuidae</named-content>
                </kwd></kwd-group><mixed-citation publication-type="journal"><person-group><name><surname>Chen</surname><given-names>Enyong</given-names></name><name><surname>Pan</surname><given-names>Zhaohui</given-names></name><name><surname>Volynkin</surname><given-names>Anton V.</given-names></name><name><surname>Saldaitis</surname><given-names>Aidas</given-names></name><name><surname>Benedek</surname><given-names>Balázs</given-names></name><name><surname>Zhou</surname><given-names>Yonghong</given-names></name></person-group><article-title>﻿On the taxonomy of the subgenera <italic><tp:taxon-name><tp:taxon-name-part taxon-name-part-type="genus" reg="Dasypolia"/><tp:taxon-name-part taxon-name-part-type="subgenus" reg="Tatsipolia">Tatsipolia</tp:taxon-name-part></tp:taxon-name></italic>, <italic><tp:taxon-name><tp:taxon-name-part taxon-name-part-type="genus" reg="Dasypolia"/><tp:taxon-name-part taxon-name-part-type="subgenus" reg="Chalapolia">Chalapolia</tp:taxon-name-part></tp:taxon-name></italic>, and <italic><tp:taxon-name><tp:taxon-name-part taxon-name-part-type="genus" reg="Dasypolia"/><tp:taxon-name-part taxon-name-part-type="subgenus" reg="Kitapolia">Kitapolia</tp:taxon-name-part></tp:taxon-name></italic> of the genus <italic><tp:taxon-name><tp:taxon-name-part taxon-name-part-type="genus" reg="Dasypolia">Dasypolia</tp:taxon-name-part></tp:taxon-name></italic> Guenée with the description of six new species from southern Xizang, China (<tp:taxon-name><tp:taxon-name-part taxon-name-part-type="class">Insecta</tp:taxon-name-part></tp:taxon-name>, <tp:taxon-name><tp:taxon-name-part taxon-name-part-type="order">Lepidoptera</tp:taxon-name-part></tp:taxon-name>, <tp:taxon-name><tp:taxon-name-part taxon-name-part-type="family">Noctuidae</tp:taxon-name-part></tp:taxon-name>)</article-title><source>Zookeys</source><day>11</day><month>07</month><year>2025</year><volume>1244</volume><fpage>249</fpage><lpage>280</lpage><pub-id pub-id-type="doi">10.3897/zookeys.1244.152267</pub-id></mixed-citation></tp:treatment-meta><tp:nomenclature><label>﻿</label><tp:taxon-name><object-id xmlns:xlink="http://www.w3.org/1999/xlink" content-type="arpha" xlink:type="simple">569D9245-B772-5028-9431-977FCFEA1749</object-id><tp:taxon-name-part taxon-name-part-type="genus" reg="Dasypolia">Dasypolia</tp:taxon-name-part> (<tp:taxon-name-part taxon-name-part-type="subgenus" reg="Tatsipolia">Tatsipolia</tp:taxon-name-part>) <tp:taxon-name-part taxon-name-part-type="species" reg="intermedia">intermedia</tp:taxon-name-part><object-id xmlns:xlink="http://www.w3.org/1999/xlink" content-type="zoobank" xlink:type="simple">https://zoobank.org/18988E0B-DF4F-4366-85C4-A1288D0645F3</object-id></tp:taxon-name><tp:taxon-status xmlns:xlink="http://www.w3.org/1999/xlink" xlink:type="simple"> sp. nov.</tp:taxon-status><xref ref-type="fig" rid="F2">Figs 18–20</xref><xref ref-type="fig" rid="F6">, 46</xref><xref ref-type="fig" rid="F7">, 47–48</xref><xref ref-type="fig" rid="F10">, 63</xref></tp:nomenclature><tp:treatment-sec sec-type="type material" id="SECID0EGCBI"><title>Type material.</title><p><bold><italic>Holotype</italic></bold> (Figs <xref ref-type="fig" rid="F2">18</xref>, <xref ref-type="fig" rid="F6">46</xref>): China • ♂, “<abbrev xmlns:xlink="http://www.w3.org/1999/xlink" content-type="institution" xlink:title="Tibet University (Lhasa, China)" id="ABBRID0EZCBI" xlink:type="simple">TU</abbrev>-00936 | Mira Mountain, Gaxing | Township, Gongbu Jiangda | County, Linzhi City, Xizang | N 29° 51' 1.09" | E 92° 20' 27.55" | 27.9[ix].2024 h [altitude] 4902.8 m (coll. [leg.:] | Chen Enyong)” (<abbrev xmlns:xlink="http://www.w3.org/1999/xlink" content-type="institution" xlink:title="Tibet University (Lhasa, China)" id="ABBRID0E5CBI" xlink:type="simple">TU</abbrev>). <bold><italic>Paratypes</italic></bold> (3 ♂♂, 1 ♀, all in <abbrev xmlns:xlink="http://www.w3.org/1999/xlink" content-type="institution" xlink:title="Tibet University (Lhasa, China)" id="ABBRID0EGDBI" xlink:type="simple">TU</abbrev>). China • 1 ♂, same data as in holotype, unique ID: <abbrev xmlns:xlink="http://www.w3.org/1999/xlink" content-type="institution" xlink:title="Tibet University (Lhasa, China)" id="ABBRID0ELDBI" xlink:type="simple">TU</abbrev>-00935; • 1 ♀, same data as previous but <named-content xmlns:xlink="http://www.w3.org/1999/xlink" content-type="dwc:verbatimCoordinates" xlink:type="simple"><named-content content-type="geo-json" specific-use="{&#34;type&#34;:&#34;Point&#34;,&#34;coordinates&#34;:[92.343628,29.835042]}" id="NCID0ETDBI" xlink:type="simple">29°50'6.15"N, 92°20'37.06"E</named-content></named-content>, 10.ix.2024, 4980.3 m, unique ID: <abbrev xmlns:xlink="http://www.w3.org/1999/xlink" content-type="institution" xlink:title="Tibet University (Lhasa, China)" id="ABBRID0EYDBI" xlink:type="simple">TU</abbrev>-00964; • 2 ♂♂, Mira Mountain, Bungay Pond, Gaxing Township, Gongbu Jiangda County, Linzhi City, Xizang, <named-content xmlns:xlink="http://www.w3.org/1999/xlink" content-type="dwc:verbatimCoordinates" xlink:type="simple"><named-content content-type="geo-json" specific-use="{&#34;type&#34;:&#34;Point&#34;,&#34;coordinates&#34;:[92.349822,29.899958]}" id="NCID0EAEBI" xlink:type="simple">29°53'59.85"N, 92°20'59.36"E</named-content></named-content>, 24.viii.2024, 4530.2 m (Chen Enyong leg.), unique IDs: <abbrev xmlns:xlink="http://www.w3.org/1999/xlink" content-type="institution" xlink:title="Tibet University (Lhasa, China)" id="ABBRID0EFEBI" xlink:type="simple">TU</abbrev>-00779, 00892.</p></tp:treatment-sec><tp:treatment-sec sec-type="diagnosis" id="SECID0EKEBI"><title>Diagnosis.</title><p><italic><tp:taxon-name><tp:taxon-name-part taxon-name-part-type="genus" reg="Dasypolia">Dasypolia</tp:taxon-name-part><tp:taxon-name-part taxon-name-part-type="species" reg="intermedia">intermedia</tp:taxon-name-part></tp:taxon-name></italic> sp. nov., with its larger size, elongate forewing and bipectinate male antenna, is externally readily different from other species in the <italic><tp:taxon-name><tp:taxon-name-part taxon-name-part-type="genus" reg="Dasypolia">D.</tp:taxon-name-part><tp:taxon-name-part taxon-name-part-type="species" reg="vignai">vignai</tp:taxon-name-part></tp:taxon-name></italic> species group and is reminiscent of certain members of the <italic><tp:taxon-name><tp:taxon-name-part taxon-name-part-type="genus" reg="Dasypolia">D.</tp:taxon-name-part><tp:taxon-name-part taxon-name-part-type="species" reg="nivalis">nivalis</tp:taxon-name-part></tp:taxon-name></italic> species group, namely <italic><tp:taxon-name><tp:taxon-name-part taxon-name-part-type="genus" reg="Dasypolia">D.</tp:taxon-name-part><tp:taxon-name-part taxon-name-part-type="species" reg="diffusa">diffusa</tp:taxon-name-part></tp:taxon-name></italic> sp. nov., from which <italic><tp:taxon-name><tp:taxon-name-part taxon-name-part-type="genus" reg="Dasypolia">D.</tp:taxon-name-part><tp:taxon-name-part taxon-name-part-type="species" reg="intermedia">intermedia</tp:taxon-name-part></tp:taxon-name></italic> sp. nov. is distinguished by the more elongate forewing with a darker ground colour and more distinct markings. The male genital capsule of the new species is most reminiscent of the externally dissimilar <italic><tp:taxon-name><tp:taxon-name-part taxon-name-part-type="genus" reg="Dasypolia">D.</tp:taxon-name-part><tp:taxon-name-part taxon-name-part-type="species" reg="ruficilia">ruficilia</tp:taxon-name-part></tp:taxon-name></italic> but differs in the narrower uncus, the longer and broader valva, the shorter cucullus with a narrower setose area, the thicker ampulla directed more distally, and the broader clasper with a slightly larger harpe directed anteriorly (inwards). Additionally, unlike <italic><tp:taxon-name><tp:taxon-name-part taxon-name-part-type="genus" reg="Dasypolia">D.</tp:taxon-name-part><tp:taxon-name-part taxon-name-part-type="species" reg="ruficilia">ruficilia</tp:taxon-name-part></tp:taxon-name></italic>, the juxta of <italic><tp:taxon-name><tp:taxon-name-part taxon-name-part-type="genus" reg="Dasypolia">D.</tp:taxon-name-part><tp:taxon-name-part taxon-name-part-type="species" reg="diffusa">diffusa</tp:taxon-name-part></tp:taxon-name></italic> sp. nov. is more weakly sclerotised, anteriorly narrower, and bears a shorter and triangular medio-dorsal process, which is thumb-shaped in <italic><tp:taxon-name><tp:taxon-name-part taxon-name-part-type="genus" reg="Dasypolia">D.</tp:taxon-name-part><tp:taxon-name-part taxon-name-part-type="species" reg="ruficilia">ruficilia</tp:taxon-name-part></tp:taxon-name></italic>. The phallus of <italic><tp:taxon-name><tp:taxon-name-part taxon-name-part-type="genus" reg="Dasypolia">D.</tp:taxon-name-part><tp:taxon-name-part taxon-name-part-type="species" reg="diffusa">diffusa</tp:taxon-name-part></tp:taxon-name></italic> sp. nov. is distally narrower than in <italic><tp:taxon-name><tp:taxon-name-part taxon-name-part-type="genus" reg="Dasypolia">D.</tp:taxon-name-part><tp:taxon-name-part taxon-name-part-type="species" reg="ruficilia">ruficilia</tp:taxon-name-part></tp:taxon-name></italic>, and the vesica has a considerably longer proximal section and bears only one cluster of larger cornuti whereas there are two clusters in <italic><tp:taxon-name><tp:taxon-name-part taxon-name-part-type="genus" reg="Dasypolia">D.</tp:taxon-name-part><tp:taxon-name-part taxon-name-part-type="species" reg="ruficilia">ruficilia</tp:taxon-name-part></tp:taxon-name></italic>. As the female of <italic><tp:taxon-name><tp:taxon-name-part taxon-name-part-type="genus" reg="Dasypolia">D.</tp:taxon-name-part><tp:taxon-name-part taxon-name-part-type="species" reg="ruficilia">ruficilia</tp:taxon-name-part></tp:taxon-name></italic> is unknown, the female genitalia of <italic><tp:taxon-name><tp:taxon-name-part taxon-name-part-type="genus" reg="Dasypolia">D.</tp:taxon-name-part><tp:taxon-name-part taxon-name-part-type="species" reg="diffusa">diffusa</tp:taxon-name-part></tp:taxon-name></italic> sp. nov. were compared with other species of <italic><tp:taxon-name><tp:taxon-name-part taxon-name-part-type="genus" reg="Dasypolia"/><tp:taxon-name-part taxon-name-part-type="subgenus" reg="Tatsipolia">Tatsipolia</tp:taxon-name-part></tp:taxon-name></italic> s. str., from which the new species differs clearly in the markedly longer posterior sclerotised region of the ductus bursae forming a glass-shaped antrum (whereas in other species of the <italic><tp:taxon-name><tp:taxon-name-part taxon-name-part-type="genus" reg="Dasypolia">D.</tp:taxon-name-part><tp:taxon-name-part taxon-name-part-type="species" reg="vignai">vignai</tp:taxon-name-part></tp:taxon-name></italic> species group, it is short and belt-like), and the gelatinous and globular anterior section of the corpus bursae bearing a sclerotised plate, which is similar to that of certain species of the <italic><tp:taxon-name><tp:taxon-name-part taxon-name-part-type="genus" reg="Dasypolia">D.</tp:taxon-name-part><tp:taxon-name-part taxon-name-part-type="species" reg="nivalis">nivalis</tp:taxon-name-part></tp:taxon-name></italic> species group, whereas in other species in the <italic><tp:taxon-name><tp:taxon-name-part taxon-name-part-type="genus" reg="Dasypolia">D.</tp:taxon-name-part><tp:taxon-name-part taxon-name-part-type="species" reg="vignai">vignai</tp:taxon-name-part></tp:taxon-name></italic> species group, the anterior section of the corpus bursae bears a larger and flattened sclerotised plate. Additionally, the anterior section of the corpus bursae of the new species lacks the signum, which is present in other members of the <italic><tp:taxon-name><tp:taxon-name-part taxon-name-part-type="genus" reg="Dasypolia">D.</tp:taxon-name-part><tp:taxon-name-part taxon-name-part-type="species" reg="vignai">vignai</tp:taxon-name-part></tp:taxon-name></italic> species group but also absent in the <italic><tp:taxon-name><tp:taxon-name-part taxon-name-part-type="genus" reg="Dasypolia">D.</tp:taxon-name-part><tp:taxon-name-part taxon-name-part-type="species" reg="nivalis">nivalis</tp:taxon-name-part></tp:taxon-name></italic> species group.</p></tp:treatment-sec><tp:treatment-sec sec-type="description" id="SECID0E4XBI"><title>Description.</title><p><bold>External morphology of adults</bold> (Figs <xref ref-type="fig" rid="F2">18–20</xref>). Forewing length 15.0 mm in males and 14.5 mm in female. Antenna bipectinate in male and filiform in female. Body brownish grey with admixture of pale grey. Forewing elongate and narrow, with convex outer margin and rounded apex. Forewing ground colour slate grey, darker in medial area. Forewing pattern diffuse, blackish-grey. Basal line branchy, black, short. Antemedial line irregularly sinuous, edged with pale grey along inwardly. Claviform marking strongly elongate and protruding into medial area, diffuse ochreous yellow. Orbicular marking small, circular. Reniform marking with blackish margins and filled with off-white sparsely suffused with grey scales. Costal margin with series of small pale grey spots. Postmedial line smoothly question mark-like curved, shortly dentate on veins, edged with pale grey outwardly. Subterminal line irregular, interrupted into triangular spots of different sizes. Subterminal area with intense pale grey suffusion. Terminal line interrupted into small and irregular blackish spots between veins. Forewing cilia pale grey. Hindwing pale brownish-grey with weak grey suffusion along costal and outer margins. Discal spot grey, broad semilunar, diffuse. Hindwing cilia pale ochreous grey. <bold>Male genitalia</bold> (Figs <xref ref-type="fig" rid="F6">46</xref>–<xref ref-type="fig" rid="F7">48</xref>). Uncus short, triangular, dorso-ventrally swollen, distally tapered, and apically pointed and downcurved. Tegumen short with swollen and semiglobular penicular lobes. Vinculum longer than tegumen, robust, U-shaped. Valva longer than annulus, Proximally upcurved and with straight distal section with almost parallel margins. Costa narrow and moderately sclerotised, distally reaching cucullus. Cucullus short, rounded, densely covered with setae. Editum long, stretching along costa but distally evenly diverging from it ventrally, with digitiform and apically rounded distal ampulla protruding beyond ventral margin of valva below cucullus ventral edge. Sacculus ~1/2 of valva width, somewhat tapered distally. Clasper oblique, almost straight, dorsally dilated and bearing short tubercle-like harpe directed proximally. Valvula elongate and not protruding ventrally. Juxta trapezoidal, with conical and apically rounded medio-dorsal process. Phallus cylindrical, medially somewhat downcurved, with dilated and rounded coecum. Proximal section of vesica weakly granulose, tubular, proximally as broad as phallus but distally dilated. Distal section of vesica more or less globular and dorsally bearing bunch-like cluster of spine-like cornuti of different sizes. Vesica ejaculatorius membranous, originating apically and directed distally-dorsally. <bold>Female genitalia</bold> (Fig. <xref ref-type="fig" rid="F10">63</xref>). Ovipositor broad and conical. Papilla analis short, trapezoidal, weakly sclerotised, setose. Apophyses elongate and thin but well-sclerotised, rod-like; anterior one slightly longer than posterior one. Ostium bursae broad, with concave ventral margin. Ductus bursae elongate, its posterior sclerotised region large and transformed into glass-shaped antrum. Medial section of ductus bursae short and membranous. Anterior section of ductus bursae tapered posteriorly, its posterior part with weak medial sclerotisation while anterior part dilated, globular, gelatinous with sclerotised plate anterio-laterally. Corpus bursae egg-shaped, membranous, shorter than ductus bursae. Appendix bursae vestigial.</p></tp:treatment-sec><tp:treatment-sec sec-type="etymology" id="SECID0EZYBI"><title>Etymology.</title><p>The specific epithet is a Latin adjective meaning intermediate and refers to the external and genital morphology of the new species, which appears as intermediate between the <italic><tp:taxon-name><tp:taxon-name-part taxon-name-part-type="genus" reg="Dasypolia">D.</tp:taxon-name-part><tp:taxon-name-part taxon-name-part-type="species" reg="vignai">vignai</tp:taxon-name-part></tp:taxon-name></italic> and <italic><tp:taxon-name><tp:taxon-name-part taxon-name-part-type="genus" reg="Dasypolia">D.</tp:taxon-name-part><tp:taxon-name-part taxon-name-part-type="species" reg="nivalis">nivalis</tp:taxon-name-part></tp:taxon-name></italic> species groups.</p></tp:treatment-sec><tp:treatment-sec sec-type="distribution" id="SECID0EC2BI"><title>Distribution.</title><p>The new species is currently known from its type locality in southern Xizang, China.</p></tp:treatment-sec><tp:treatment-sec><!--Section generated to contain objects referenced in tp:taxon-treatment.--><fig id="F2" position="float" orientation="portrait"><object-id xmlns:xlink="http://www.w3.org/1999/xlink" content-type="doi" xlink:type="simple">10.3897/zookeys.1244.152267.figures11-20</object-id><object-id xmlns:xlink="http://www.w3.org/1999/xlink" content-type="arpha" xlink:type="simple">C85EB206-B9F8-52AE-8272-8B5407BECC7E</object-id><label>Figures 11–20.</label><caption><p>Adults of <tp:taxon-name><tp:taxon-name-part taxon-name-part-type="genus" reg="Dasypolia">Dasypolia</tp:taxon-name-part> (<tp:taxon-name-part taxon-name-part-type="subgenus" reg="Tatsipolia">Tatsipolia</tp:taxon-name-part>)</tp:taxon-name> spp. Depositories of the specimens: <bold>11–14.</bold> In <abbrev xmlns:xlink="http://www.w3.org/1999/xlink" content-type="institution" xlink:title="Tibet Agricultural and Animal Husbandry University (Linzhi, China)" id="ABBRID0EIIAI" xlink:type="simple">TAAHU</abbrev>; <bold>15.</bold> In <abbrev xmlns:xlink="http://www.w3.org/1999/xlink" xlink:title="research collection of Alessandro Floriani (Milan, Italy)" id="ABBRID0EPIAI" xlink:type="simple">AFM</abbrev>; <bold>16.</bold> In <named-content xmlns:xlink="http://www.w3.org/1999/xlink" content-type="dwc:institutional_code" xlink:title="Hungarian Natural History Museum (Budapest, Hungary)" xlink:href="http://grbio.org/institution/hungarian-natural-history-museum" xlink:type="simple">HNHM</named-content> (photo by B. Tóth); <bold>17.</bold> In <named-content xmlns:xlink="http://www.w3.org/1999/xlink" content-type="dwc:institutional_code" xlink:title="Bavarian State Collection of Zoology (Zoologische Staatssammlung München, Munich, Germany)" xlink:href="http://grbio.org/institution/bavarian-state-collection-zoology" xlink:type="simple">ZSM</named-content>; <bold>18–20.</bold> In <abbrev xmlns:xlink="http://www.w3.org/1999/xlink" content-type="institution" xlink:title="Tibet University (Lhasa, China)" id="ABBRID0EDJAI" xlink:type="simple">TU</abbrev>.</p></caption><graphic xmlns:xlink="http://www.w3.org/1999/xlink" xlink:href="zookeys-1244-249_article-152267__-g002.jpg" position="float" orientation="portrait" xlink:type="simple" id="oo_1372224.jpg"><uri content-type="original_file" xlink:type="simple">https://binary.pensoft.net/fig/1372224</uri></graphic></fig><fig id="F6" position="float" orientation="portrait"><object-id xmlns:xlink="http://www.w3.org/1999/xlink" content-type="doi" xlink:type="simple">10.3897/zookeys.1244.152267.figures43-46</object-id><object-id xmlns:xlink="http://www.w3.org/1999/xlink" content-type="arpha" xlink:type="simple">FFC792BC-D574-5915-AE3A-EEF046FE42C5</object-id><label>Figures 43–46.</label><caption><p>Male genitalia of <tp:taxon-name><tp:taxon-name-part taxon-name-part-type="genus" reg="Dasypolia">Dasypolia</tp:taxon-name-part> (<tp:taxon-name-part taxon-name-part-type="subgenus" reg="Tatsipolia">Tatsipolia</tp:taxon-name-part>)</tp:taxon-name> spp. Depositories of the specimens dissected: <bold>43.</bold> In <abbrev xmlns:xlink="http://www.w3.org/1999/xlink" content-type="institution" xlink:title="Tibet Agricultural and Animal Husbandry University (Linzhi, China)" id="ABBRID0ER3AK" xlink:type="simple">TAAHU</abbrev>; <bold>44.</bold> In <abbrev xmlns:xlink="http://www.w3.org/1999/xlink" xlink:title="research collection of Alessandro Floriani (Milan, Italy)" id="ABBRID0EY3AK" xlink:type="simple">AFM</abbrev>; <bold>45.</bold> In <named-content xmlns:xlink="http://www.w3.org/1999/xlink" content-type="dwc:institutional_code" xlink:title="Bavarian State Collection of Zoology (Zoologische Staatssammlung München, Munich, Germany)" xlink:href="http://grbio.org/institution/bavarian-state-collection-zoology" xlink:type="simple">ZSM</named-content>; <bold>46.</bold> In <abbrev xmlns:xlink="http://www.w3.org/1999/xlink" content-type="institution" xlink:title="Tibet University (Lhasa, China)" id="ABBRID0EF4AK" xlink:type="simple">TU</abbrev>.</p></caption><graphic xmlns:xlink="http://www.w3.org/1999/xlink" xlink:href="zookeys-1244-249_article-152267__-g006.jpg" position="float" orientation="portrait" xlink:type="simple" id="oo_1372228.jpg"><uri content-type="original_file" xlink:type="simple">https://binary.pensoft.net/fig/1372228</uri></graphic></fig><fig id="F7" position="float" orientation="portrait"><object-id xmlns:xlink="http://www.w3.org/1999/xlink" content-type="doi" xlink:type="simple">10.3897/zookeys.1244.152267.figures47-50</object-id><object-id xmlns:xlink="http://www.w3.org/1999/xlink" content-type="arpha" xlink:type="simple">23B64133-E725-5A46-A489-A49F14C154EB</object-id><label>Figures 47–50.</label><caption><p>Male genitalia of <tp:taxon-name><tp:taxon-name-part taxon-name-part-type="genus" reg="Dasypolia">Dasypolia</tp:taxon-name-part> (<tp:taxon-name-part taxon-name-part-type="subgenus" reg="Tatsipolia">Tatsipolia</tp:taxon-name-part>)</tp:taxon-name> spp. Depositories of the specimens dissected: <bold>47, 48, 50.</bold> In <abbrev xmlns:xlink="http://www.w3.org/1999/xlink" content-type="institution" xlink:title="Tibet University (Lhasa, China)" id="ABBRID0EN5AK" xlink:type="simple">TU</abbrev>; <bold>49.</bold> In <named-content xmlns:xlink="http://www.w3.org/1999/xlink" content-type="dwc:institutional_code" xlink:title="Bavarian State Collection of Zoology (Zoologische Staatssammlung München, Munich, Germany)" xlink:href="http://grbio.org/institution/bavarian-state-collection-zoology" xlink:type="simple">ZSM</named-content>.</p></caption><graphic xmlns:xlink="http://www.w3.org/1999/xlink" xlink:href="zookeys-1244-249_article-152267__-g007.jpg" position="float" orientation="portrait" xlink:type="simple" id="oo_1372229.jpg"><uri content-type="original_file" xlink:type="simple">https://binary.pensoft.net/fig/1372229</uri></graphic></fig><fig id="F10" position="float" orientation="portrait"><object-id xmlns:xlink="http://www.w3.org/1999/xlink" content-type="doi" xlink:type="simple">10.3897/zookeys.1244.152267.figures59-66</object-id><object-id xmlns:xlink="http://www.w3.org/1999/xlink" content-type="arpha" xlink:type="simple">1B21CBD3-F20A-5E78-9F35-DDC541484F0A</object-id><label>Figures 59–66.</label><caption><p>Female genitalia of <tp:taxon-name><tp:taxon-name-part taxon-name-part-type="genus" reg="Dasypolia">Dasypolia</tp:taxon-name-part> (<tp:taxon-name-part taxon-name-part-type="subgenus" reg="Tatsipolia">Tatsipolia</tp:taxon-name-part>)</tp:taxon-name> spp. Depositories of the specimens dissected: <bold>59, 60, 63–66.</bold> In <abbrev xmlns:xlink="http://www.w3.org/1999/xlink" content-type="institution" xlink:title="Tibet University (Lhasa, China)" id="ABBRID0EPCBK" xlink:type="simple">TU</abbrev>; <bold>61.</bold> In <abbrev xmlns:xlink="http://www.w3.org/1999/xlink" content-type="institution" xlink:title="Tibet Agricultural and Animal Husbandry University (Linzhi, China)" id="ABBRID0EWCBK" xlink:type="simple">TAAHU</abbrev>; <bold>62.</bold> In <named-content xmlns:xlink="http://www.w3.org/1999/xlink" content-type="dwc:institutional_code" xlink:title="Hungarian Natural History Museum (Budapest, Hungary)" xlink:href="http://grbio.org/institution/hungarian-natural-history-museum" xlink:type="simple">HNHM</named-content> (photo by B. Tóth).</p></caption><graphic xmlns:xlink="http://www.w3.org/1999/xlink" xlink:href="zookeys-1244-249_article-152267__-g010.jpg" position="float" orientation="portrait" xlink:type="simple" id="oo_1372232.jpg"><uri content-type="original_file" xlink:type="simple">https://binary.pensoft.net/fig/1372232</uri></graphic></fig></tp:treatment-sec></tp:taxon-treatment>
