# Supplementary material for: ﻿On the taxonomy of the subgenera Tatsipolia, Chalapolia, and Kitapolia of the genus Dasypolia Guenée with the description of six new species from southern Xizang, China (Insecta, Lepidoptera, Noctuidae)
Source: Zookeys. 2025 Jul 11;1244:249–80. doi: 10.3897/zookeys.1244.152267 (PMC12274896; doi:10.3897/zookeys.1244.152267)
Supplement: XML Treatment for Dasypolia (Tatsipolia) amoena [file zookeys.1244.152267-treatment9.xml]

<!DOCTYPE tp:taxon-treatment
  PUBLIC "-//TaxonX//DTD Taxonomic Treatment Publishing DTD v0 20100105//EN" "tax-treatment-NSO.dtd">
<tp:taxon-treatment xmlns:tp="http://www.plazi.org/taxpub"><tp:treatment-meta><kwd-group><label>Taxon classification</label><kwd>
                  <named-content content-type="kingdom">Animalia</named-content>
                </kwd><kwd>
                  <named-content content-type="order">Lepidoptera</named-content>
                </kwd><kwd>
                  <named-content content-type="family">Noctuidae</named-content>
                </kwd></kwd-group><mixed-citation publication-type="journal"><person-group><name><surname>Chen</surname><given-names>Enyong</given-names></name><name><surname>Pan</surname><given-names>Zhaohui</given-names></name><name><surname>Volynkin</surname><given-names>Anton V.</given-names></name><name><surname>Saldaitis</surname><given-names>Aidas</given-names></name><name><surname>Benedek</surname><given-names>Balázs</given-names></name><name><surname>Zhou</surname><given-names>Yonghong</given-names></name></person-group><article-title>﻿On the taxonomy of the subgenera <italic><tp:taxon-name><tp:taxon-name-part taxon-name-part-type="genus" reg="Dasypolia"/><tp:taxon-name-part taxon-name-part-type="subgenus" reg="Tatsipolia">Tatsipolia</tp:taxon-name-part></tp:taxon-name></italic>, <italic><tp:taxon-name><tp:taxon-name-part taxon-name-part-type="genus" reg="Dasypolia"/><tp:taxon-name-part taxon-name-part-type="subgenus" reg="Chalapolia">Chalapolia</tp:taxon-name-part></tp:taxon-name></italic>, and <italic><tp:taxon-name><tp:taxon-name-part taxon-name-part-type="genus" reg="Dasypolia"/><tp:taxon-name-part taxon-name-part-type="subgenus" reg="Kitapolia">Kitapolia</tp:taxon-name-part></tp:taxon-name></italic> of the genus <italic><tp:taxon-name><tp:taxon-name-part taxon-name-part-type="genus" reg="Dasypolia">Dasypolia</tp:taxon-name-part></tp:taxon-name></italic> Guenée with the description of six new species from southern Xizang, China (<tp:taxon-name><tp:taxon-name-part taxon-name-part-type="class">Insecta</tp:taxon-name-part></tp:taxon-name>, <tp:taxon-name><tp:taxon-name-part taxon-name-part-type="order">Lepidoptera</tp:taxon-name-part></tp:taxon-name>, <tp:taxon-name><tp:taxon-name-part taxon-name-part-type="family">Noctuidae</tp:taxon-name-part></tp:taxon-name>)</article-title><source>Zookeys</source><day>11</day><month>07</month><year>2025</year><volume>1244</volume><fpage>249</fpage><lpage>280</lpage><pub-id pub-id-type="doi">10.3897/zookeys.1244.152267</pub-id></mixed-citation></tp:treatment-meta><tp:nomenclature><label>﻿</label><tp:taxon-name><object-id xmlns:xlink="http://www.w3.org/1999/xlink" content-type="arpha" xlink:type="simple">66D6A9A2-6A7D-5A69-9F0C-F956AD6593F2</object-id><tp:taxon-name-part taxon-name-part-type="genus" reg="Dasypolia">Dasypolia</tp:taxon-name-part> (<tp:taxon-name-part taxon-name-part-type="subgenus" reg="Tatsipolia">Tatsipolia</tp:taxon-name-part>) <tp:taxon-name-part taxon-name-part-type="species" reg="amoena">amoena</tp:taxon-name-part><object-id xmlns:xlink="http://www.w3.org/1999/xlink" content-type="zoobank" xlink:type="simple">https://zoobank.org/6C6C5D4E-16D0-4E23-928E-8F3CFDA9ED12</object-id></tp:taxon-name><tp:taxon-status xmlns:xlink="http://www.w3.org/1999/xlink" xlink:type="simple"> sp. nov.</tp:taxon-status><xref ref-type="fig" rid="F3">Figs 22–24</xref><xref ref-type="fig" rid="F7">, 50</xref><xref ref-type="fig" rid="F10">, 64</xref></tp:nomenclature><tp:treatment-sec sec-type="type material" id="SECID0ENOCI"><title>Type material.</title><p><bold><italic>Holotype</italic></bold> (Figs <xref ref-type="fig" rid="F3">22</xref>, <xref ref-type="fig" rid="F7">50</xref>): China • ♂, “<abbrev xmlns:xlink="http://www.w3.org/1999/xlink" content-type="institution" xlink:title="Tibet University (Lhasa, China)" id="ABBRID0EAPCI" xlink:type="simple">TU</abbrev>-00790 | Mira Mountain, Riduo | Township, Mozhugongka | County, Lhasa, Xizang | N 29°45'0.58" | E 92°18' 50.82" | 26.8[viii].2024 h [altitude] 4634.1 m (coll. [leg.:] | Chen Enyong)” (<abbrev xmlns:xlink="http://www.w3.org/1999/xlink" content-type="institution" xlink:title="Tibet University (Lhasa, China)" id="ABBRID0EFPCI" xlink:type="simple">TU</abbrev>). <bold><italic>Paratypes</italic></bold> (2 ♀♀, in <abbrev xmlns:xlink="http://www.w3.org/1999/xlink" content-type="institution" xlink:title="Tibet University (Lhasa, China)" id="ABBRID0ENPCI" xlink:type="simple">TU</abbrev>). China • 1 ♀, same data as in holotype but <named-content xmlns:xlink="http://www.w3.org/1999/xlink" content-type="dwc:verbatimCoordinates" xlink:type="simple"><named-content content-type="geo-json" specific-use="{&#34;type&#34;:&#34;Point&#34;,&#34;coordinates&#34;:[92.321042,29.767442]}" id="NCID0EVPCI" xlink:type="simple">29°46'2.79"N, 92°19'15.75"E</named-content></named-content>, 4702.3 m, unique ID: <abbrev xmlns:xlink="http://www.w3.org/1999/xlink" content-type="institution" xlink:title="Tibet University (Lhasa, China)" id="ABBRID0E1PCI" xlink:type="simple">TU</abbrev>-00788; • 1 ♀, Mira Mountain, Gaxing Township, Gongbu Jiangda County, Linzhi City, Xizang, <named-content xmlns:xlink="http://www.w3.org/1999/xlink" content-type="dwc:verbatimCoordinates" xlink:type="simple"><named-content content-type="geo-json" specific-use="{&#34;type&#34;:&#34;Point&#34;,&#34;coordinates&#34;:[92.340986,29.850303]}" id="NCID0ECQCI" xlink:type="simple">29°51'1.09"N, 92°20'27.55"E</named-content></named-content>, 27.ix.2024, 4902.8 m (Chen Enyong leg.), unique ID: <abbrev xmlns:xlink="http://www.w3.org/1999/xlink" content-type="institution" xlink:title="Tibet University (Lhasa, China)" id="ABBRID0EHQCI" xlink:type="simple">TU</abbrev>-00960.</p><fig id="F3" position="float" orientation="portrait"><object-id xmlns:xlink="http://www.w3.org/1999/xlink" content-type="doi" xlink:type="simple">10.3897/zookeys.1244.152267.figures21-28</object-id><object-id xmlns:xlink="http://www.w3.org/1999/xlink" content-type="arpha" xlink:type="simple">65F2EC42-41EB-5D60-8534-BFE263E9D72E</object-id><label>Figures 21–28.</label><caption><p>Adults of <tp:taxon-name><tp:taxon-name-part taxon-name-part-type="genus" reg="Dasypolia">Dasypolia</tp:taxon-name-part> (<tp:taxon-name-part taxon-name-part-type="subgenus" reg="Tatsipolia">Tatsipolia</tp:taxon-name-part>)</tp:taxon-name> spp. Depositories of the specimens: <bold>21.</bold> In <named-content xmlns:xlink="http://www.w3.org/1999/xlink" content-type="dwc:institutional_code" xlink:title="Bavarian State Collection of Zoology (Zoologische Staatssammlung München, Munich, Germany)" xlink:href="http://grbio.org/institution/bavarian-state-collection-zoology" xlink:type="simple">ZSM</named-content>; <bold>22–28.</bold> In <abbrev xmlns:xlink="http://www.w3.org/1999/xlink" content-type="institution" xlink:title="Tibet University (Lhasa, China)" id="ABBRID0ERRCI" xlink:type="simple">TU</abbrev>.</p></caption><graphic xmlns:xlink="http://www.w3.org/1999/xlink" xlink:href="zookeys-1244-249_article-152267__-g003.jpg" position="float" orientation="portrait" xlink:type="simple" id="oo_1372225.jpg"><uri content-type="original_file" xlink:type="simple">https://binary.pensoft.net/fig/1372225</uri></graphic></fig></tp:treatment-sec><tp:treatment-sec sec-type="diagnosis" id="SECID0E2RCI"><title>Diagnosis.</title><p><italic><tp:taxon-name><tp:taxon-name-part taxon-name-part-type="genus" reg="Dasypolia">Dasypolia</tp:taxon-name-part><tp:taxon-name-part taxon-name-part-type="species" reg="amoena">amoena</tp:taxon-name-part></tp:taxon-name></italic> sp. nov. is externally vaguely reminiscent of <italic><tp:taxon-name><tp:taxon-name-part taxon-name-part-type="genus" reg="Dasypolia">D.</tp:taxon-name-part><tp:taxon-name-part taxon-name-part-type="species" reg="nivalis">nivalis</tp:taxon-name-part></tp:taxon-name></italic> but can be readily distinguished by the serrulate male antenna (it is shortly bipectinate in <italic><tp:taxon-name><tp:taxon-name-part taxon-name-part-type="genus" reg="Dasypolia">D.</tp:taxon-name-part><tp:taxon-name-part taxon-name-part-type="species" reg="nivalis">nivalis</tp:taxon-name-part></tp:taxon-name></italic>), the somewhat broader forewing with slightly more convex costal and anal margins, the bluish-grey forewing ground colour (vs brown or grey brown in <italic><tp:taxon-name><tp:taxon-name-part taxon-name-part-type="genus" reg="Dasypolia">D.</tp:taxon-name-part><tp:taxon-name-part taxon-name-part-type="species" reg="nivalis">nivalis</tp:taxon-name-part></tp:taxon-name></italic>), the orange suffusion on the claviform, orbicular and reniform markings and the subterminal line, and the lack of the intense grey suffusion along the hindwing costal and outer margins, which is characteristic of <italic><tp:taxon-name><tp:taxon-name-part taxon-name-part-type="genus" reg="Dasypolia">D.</tp:taxon-name-part><tp:taxon-name-part taxon-name-part-type="species" reg="nivalis">nivalis</tp:taxon-name-part></tp:taxon-name></italic>. Additionally, the head and the thorax of the new species are pale grey with admixture of dark grey and ochreous hair-like scales whereas in <italic><tp:taxon-name><tp:taxon-name-part taxon-name-part-type="genus" reg="Dasypolia">D.</tp:taxon-name-part><tp:taxon-name-part taxon-name-part-type="species" reg="nivalis">nivalis</tp:taxon-name-part></tp:taxon-name></italic> they are more unicolourous dark brown. The male genital capsule of <italic><tp:taxon-name><tp:taxon-name-part taxon-name-part-type="genus" reg="Dasypolia">D.</tp:taxon-name-part><tp:taxon-name-part taxon-name-part-type="species" reg="amoena">amoena</tp:taxon-name-part></tp:taxon-name></italic> sp. nov. is similar to <italic><tp:taxon-name><tp:taxon-name-part taxon-name-part-type="genus" reg="Dasypolia">D.</tp:taxon-name-part><tp:taxon-name-part taxon-name-part-type="species" reg="diffusa">diffusa</tp:taxon-name-part></tp:taxon-name></italic> sp. nov., <italic><tp:taxon-name><tp:taxon-name-part taxon-name-part-type="genus" reg="Dasypolia">D.</tp:taxon-name-part><tp:taxon-name-part taxon-name-part-type="species" reg="luxuriosa">luxuriosa</tp:taxon-name-part></tp:taxon-name></italic> sp. nov., <italic><tp:taxon-name><tp:taxon-name-part taxon-name-part-type="genus" reg="Dasypolia">D.</tp:taxon-name-part><tp:taxon-name-part taxon-name-part-type="species" reg="ultramontana">ultramontana</tp:taxon-name-part></tp:taxon-name></italic> sp. nov. and <italic><tp:taxon-name><tp:taxon-name-part taxon-name-part-type="genus" reg="Dasypolia">D.</tp:taxon-name-part><tp:taxon-name-part taxon-name-part-type="species" reg="nivalis">nivalis</tp:taxon-name-part></tp:taxon-name></italic> but differs in the broader cucullus and the apically narrower harpe. The phallus of <italic><tp:taxon-name><tp:taxon-name-part taxon-name-part-type="genus" reg="Dasypolia">D.</tp:taxon-name-part><tp:taxon-name-part taxon-name-part-type="species" reg="amoena">amoena</tp:taxon-name-part></tp:taxon-name></italic> sp. nov. is shorter and broader than in the similar species. The vesica configuration of <italic><tp:taxon-name><tp:taxon-name-part taxon-name-part-type="genus" reg="Dasypolia">D.</tp:taxon-name-part><tp:taxon-name-part taxon-name-part-type="species" reg="amoena">amoena</tp:taxon-name-part></tp:taxon-name></italic> sp. nov. is most similar to <italic><tp:taxon-name><tp:taxon-name-part taxon-name-part-type="genus" reg="Dasypolia">D.</tp:taxon-name-part><tp:taxon-name-part taxon-name-part-type="species" reg="ultramontana">ultramontana</tp:taxon-name-part></tp:taxon-name></italic> sp. nov. with its semiglobular ventral diverticulum but differs in the markedly smaller cornuti gathered into two more elongate clusters, which are more distant from each other than in the congener. Among species of the <italic><tp:taxon-name><tp:taxon-name-part taxon-name-part-type="genus" reg="Dasypolia">D.</tp:taxon-name-part><tp:taxon-name-part taxon-name-part-type="species" reg="nivalis">nivalis</tp:taxon-name-part></tp:taxon-name></italic> species group with known females, the female genitalia of <italic><tp:taxon-name><tp:taxon-name-part taxon-name-part-type="genus" reg="Dasypolia">D.</tp:taxon-name-part><tp:taxon-name-part taxon-name-part-type="species" reg="luxuriosa">luxuriosa</tp:taxon-name-part></tp:taxon-name></italic> sp. nov. are most similar to <italic><tp:taxon-name><tp:taxon-name-part taxon-name-part-type="genus" reg="Dasypolia">D.</tp:taxon-name-part><tp:taxon-name-part taxon-name-part-type="species" reg="amoena">amoena</tp:taxon-name-part></tp:taxon-name></italic> sp. nov., but in the latter the medial, membranous section of the ductus bursae is longer, the sclerotised plates of the anterior gelatinous region of the ductus bursae are larger, and the corpus bursae is considerably shorter.</p></tp:treatment-sec><tp:treatment-sec sec-type="description" id="SECID0ETADI"><title>Description.</title><p><bold>External morphology of adults</bold> (Figs <xref ref-type="fig" rid="F3">22–24</xref>). Forewing length 11.0 mm in male holotype and 14.0 mm in females. Female larger than male and with more elongate forewing, paler ground colour and more distinct and contrast pattern, and more intense orange suffusion on certain markings. Antenna shortly serrulate in male and filiform in female. Body pale grey with admixture of blackish scales. Forewing elongate with oblique tornus. Forewing ground colour grey with blackish suffusion. Pattern elements dark grey. Subbasal and antemedial lines irregularly sinuous. Costa with irregular blackish spots. Claviform dash elongate and protruding into medial area, suffused with orange. Orbicular marking small, elliptical with diffuse blackish margins, filled with pale grey in male and suffused with orange in female. Reniform marking pale grey with diffuse blackish margins and black dot-like core spot, in female intensely suffused with orange proximally and distally. Postmedial line thin, question mark-like curved, dentate on veins, suffused with pale grey along outer margin. Subterminal line irregular and diffuse, in female suffused with orange. Terminal line black, interrupted on veins. Forewing cilia pale grey with admixture of dark grey. Hindwing pale grey with dark grey suffusion, darker in male. Terminal line dark brownish-grey, thin. Discal spot elliptical and diffuse, broader in female. Hindwing cilia pale ochreous. <bold>Male genitalia</bold> (Fig. <xref ref-type="fig" rid="F7">50</xref>). Uncus elongate, distally tapered, and apically pointed. Tegumen with short and swollen, rounded penicular lobes. Vinculum as long as tegumen, heavily sclerotised, U-shaped. Valva lobular, somewhat shorter than annulus, with almost parallel margins. Costa narrow, distally dilated and reaching cucullus. Cucullus lobular, rounded, densely covered with robust setae. Editum thin and weakly sclerotised, stretching along costa and fused with it dorsally, bearing short triangular and apically rounded, ventrally directed distal ampulla originating at the ventral corner of cucullus and not protruding beyond the ventral margin of valvula. Valvula short and not protruding ventrally. Sacculus trapezoidal, broad (~3/4 of valva width). Clasper oblique, straight, apically dilated, with elongate clavate harpe well-protruding beyond dorsal margin of valva. Juxta trapezoidal, with short, triangular medio-dorsal process. Phallus broad with rounded coecum, somewhat dilated distally. Proximal section of vesica short and somewhat broader than phallus, with very short but broad, protrusion-like ventral diverticulum and two short longitudinal clusters of small spine-like cornuti dorsally and ventrally. Vesica ejaculatorius tubular and membranous, originating apically and directed distally. <bold>Female genitalia</bold> (Fig. <xref ref-type="fig" rid="F10">64</xref>). Ovipositor short, conical. Papilla analis elliptical, setose. Apophyses elongate and thin, proximally flattened and distally rod-like, more or less equal in length. Ostium bursae moderately broad, with membranous margins. Ductus bursae elongate, somewhat constricted medially and globular and gelatinous anteriorly. Medial sclerotised plate situated posteriorly, elliptical. Anterior gelatinous section of ductus bursae with two medio-lateral sclerotised plates of different sizes. Corpus bursae membranous, elongate pear-shaped. Appendix bursae vestigial, conical, situated ventrally at junction with ductus bursae.</p></tp:treatment-sec><tp:treatment-sec sec-type="etymology" id="SECID0E4BDI"><title>Etymology.</title><p>The specific epithet is a Latin adjective meaning pleasant and refers to the beautiful external appearance of the new species.</p></tp:treatment-sec><tp:treatment-sec sec-type="distribution" id="SECID0E5CDI"><title>Distribution.</title><p>The new species is currently known from two localities in southern Xizang, China.</p></tp:treatment-sec><tp:treatment-sec><!--Section generated to contain objects referenced in tp:taxon-treatment.--><fig id="F7" position="float" orientation="portrait"><object-id xmlns:xlink="http://www.w3.org/1999/xlink" content-type="doi" xlink:type="simple">10.3897/zookeys.1244.152267.figures47-50</object-id><object-id xmlns:xlink="http://www.w3.org/1999/xlink" content-type="arpha" xlink:type="simple">23B64133-E725-5A46-A489-A49F14C154EB</object-id><label>Figures 47–50.</label><caption><p>Male genitalia of <tp:taxon-name><tp:taxon-name-part taxon-name-part-type="genus" reg="Dasypolia">Dasypolia</tp:taxon-name-part> (<tp:taxon-name-part taxon-name-part-type="subgenus" reg="Tatsipolia">Tatsipolia</tp:taxon-name-part>)</tp:taxon-name> spp. Depositories of the specimens dissected: <bold>47, 48, 50.</bold> In <abbrev xmlns:xlink="http://www.w3.org/1999/xlink" content-type="institution" xlink:title="Tibet University (Lhasa, China)" id="ABBRID0EN5AK" xlink:type="simple">TU</abbrev>; <bold>49.</bold> In <named-content xmlns:xlink="http://www.w3.org/1999/xlink" content-type="dwc:institutional_code" xlink:title="Bavarian State Collection of Zoology (Zoologische Staatssammlung München, Munich, Germany)" xlink:href="http://grbio.org/institution/bavarian-state-collection-zoology" xlink:type="simple">ZSM</named-content>.</p></caption><graphic xmlns:xlink="http://www.w3.org/1999/xlink" xlink:href="zookeys-1244-249_article-152267__-g007.jpg" position="float" orientation="portrait" xlink:type="simple" id="oo_1372229.jpg"><uri content-type="original_file" xlink:type="simple">https://binary.pensoft.net/fig/1372229</uri></graphic></fig><fig id="F10" position="float" orientation="portrait"><object-id xmlns:xlink="http://www.w3.org/1999/xlink" content-type="doi" xlink:type="simple">10.3897/zookeys.1244.152267.figures59-66</object-id><object-id xmlns:xlink="http://www.w3.org/1999/xlink" content-type="arpha" xlink:type="simple">1B21CBD3-F20A-5E78-9F35-DDC541484F0A</object-id><label>Figures 59–66.</label><caption><p>Female genitalia of <tp:taxon-name><tp:taxon-name-part taxon-name-part-type="genus" reg="Dasypolia">Dasypolia</tp:taxon-name-part> (<tp:taxon-name-part taxon-name-part-type="subgenus" reg="Tatsipolia">Tatsipolia</tp:taxon-name-part>)</tp:taxon-name> spp. Depositories of the specimens dissected: <bold>59, 60, 63–66.</bold> In <abbrev xmlns:xlink="http://www.w3.org/1999/xlink" content-type="institution" xlink:title="Tibet University (Lhasa, China)" id="ABBRID0EPCBK" xlink:type="simple">TU</abbrev>; <bold>61.</bold> In <abbrev xmlns:xlink="http://www.w3.org/1999/xlink" content-type="institution" xlink:title="Tibet Agricultural and Animal Husbandry University (Linzhi, China)" id="ABBRID0EWCBK" xlink:type="simple">TAAHU</abbrev>; <bold>62.</bold> In <named-content xmlns:xlink="http://www.w3.org/1999/xlink" content-type="dwc:institutional_code" xlink:title="Hungarian Natural History Museum (Budapest, Hungary)" xlink:href="http://grbio.org/institution/hungarian-natural-history-museum" xlink:type="simple">HNHM</named-content> (photo by B. Tóth).</p></caption><graphic xmlns:xlink="http://www.w3.org/1999/xlink" xlink:href="zookeys-1244-249_article-152267__-g010.jpg" position="float" orientation="portrait" xlink:type="simple" id="oo_1372232.jpg"><uri content-type="original_file" xlink:type="simple">https://binary.pensoft.net/fig/1372232</uri></graphic></fig></tp:treatment-sec></tp:taxon-treatment>
