# Supplementary material for: ﻿On the taxonomy of the subgenera Tatsipolia, Chalapolia, and Kitapolia of the genus Dasypolia Guenée with the description of six new species from southern Xizang, China (Insecta, Lepidoptera, Noctuidae)
Source: Zookeys. 2025 Jul 11;1244:249–80. doi: 10.3897/zookeys.1244.152267 (PMC12274896; doi:10.3897/zookeys.1244.152267)
Supplement: XML Treatment for Dasypolia (Tatsipolia) diffusa [file zookeys.1244.152267-treatment10.xml]

<!DOCTYPE tp:taxon-treatment
  PUBLIC "-//TaxonX//DTD Taxonomic Treatment Publishing DTD v0 20100105//EN" "tax-treatment-NSO.dtd">
<tp:taxon-treatment xmlns:tp="http://www.plazi.org/taxpub"><tp:treatment-meta><kwd-group><label>Taxon classification</label><kwd>
                  <named-content content-type="kingdom">Animalia</named-content>
                </kwd><kwd>
                  <named-content content-type="order">Lepidoptera</named-content>
                </kwd><kwd>
                  <named-content content-type="family">Noctuidae</named-content>
                </kwd></kwd-group><mixed-citation publication-type="journal"><person-group><name><surname>Chen</surname><given-names>Enyong</given-names></name><name><surname>Pan</surname><given-names>Zhaohui</given-names></name><name><surname>Volynkin</surname><given-names>Anton V.</given-names></name><name><surname>Saldaitis</surname><given-names>Aidas</given-names></name><name><surname>Benedek</surname><given-names>Balázs</given-names></name><name><surname>Zhou</surname><given-names>Yonghong</given-names></name></person-group><article-title>﻿On the taxonomy of the subgenera <italic><tp:taxon-name><tp:taxon-name-part taxon-name-part-type="genus" reg="Dasypolia"/><tp:taxon-name-part taxon-name-part-type="subgenus" reg="Tatsipolia">Tatsipolia</tp:taxon-name-part></tp:taxon-name></italic>, <italic><tp:taxon-name><tp:taxon-name-part taxon-name-part-type="genus" reg="Dasypolia"/><tp:taxon-name-part taxon-name-part-type="subgenus" reg="Chalapolia">Chalapolia</tp:taxon-name-part></tp:taxon-name></italic>, and <italic><tp:taxon-name><tp:taxon-name-part taxon-name-part-type="genus" reg="Dasypolia"/><tp:taxon-name-part taxon-name-part-type="subgenus" reg="Kitapolia">Kitapolia</tp:taxon-name-part></tp:taxon-name></italic> of the genus <italic><tp:taxon-name><tp:taxon-name-part taxon-name-part-type="genus" reg="Dasypolia">Dasypolia</tp:taxon-name-part></tp:taxon-name></italic> Guenée with the description of six new species from southern Xizang, China (<tp:taxon-name><tp:taxon-name-part taxon-name-part-type="class">Insecta</tp:taxon-name-part></tp:taxon-name>, <tp:taxon-name><tp:taxon-name-part taxon-name-part-type="order">Lepidoptera</tp:taxon-name-part></tp:taxon-name>, <tp:taxon-name><tp:taxon-name-part taxon-name-part-type="family">Noctuidae</tp:taxon-name-part></tp:taxon-name>)</article-title><source>Zookeys</source><day>11</day><month>07</month><year>2025</year><volume>1244</volume><fpage>249</fpage><lpage>280</lpage><pub-id pub-id-type="doi">10.3897/zookeys.1244.152267</pub-id></mixed-citation></tp:treatment-meta><tp:nomenclature><label>﻿</label><tp:taxon-name><object-id xmlns:xlink="http://www.w3.org/1999/xlink" content-type="arpha" xlink:type="simple">C22F0F88-863A-5786-B197-D5EB980573E1</object-id><tp:taxon-name-part taxon-name-part-type="genus" reg="Dasypolia">Dasypolia</tp:taxon-name-part> (<tp:taxon-name-part taxon-name-part-type="subgenus" reg="Tatsipolia">Tatsipolia</tp:taxon-name-part>) <tp:taxon-name-part taxon-name-part-type="species" reg="diffusa">diffusa</tp:taxon-name-part><object-id xmlns:xlink="http://www.w3.org/1999/xlink" content-type="zoobank" xlink:type="simple">https://zoobank.org/F5D61C2E-AEAA-49D6-AF84-3C372C8D198C</object-id></tp:taxon-name><tp:taxon-status xmlns:xlink="http://www.w3.org/1999/xlink" xlink:type="simple"> sp. nov.</tp:taxon-status><xref ref-type="fig" rid="F3">Figs 25–28</xref><xref ref-type="fig" rid="F8">, 51</xref><xref ref-type="fig" rid="F8">, 52</xref><xref ref-type="fig" rid="F10">, 65</xref></tp:nomenclature><tp:treatment-sec sec-type="type material" id="SECID0ERFDI"><title>Type material.</title><p><bold><italic>Holotype</italic></bold> (Figs <xref ref-type="fig" rid="F3">25</xref>, <xref ref-type="fig" rid="F8">51</xref>): China • ♂, “<abbrev xmlns:xlink="http://www.w3.org/1999/xlink" content-type="institution" xlink:title="Tibet University (Lhasa, China)" id="ABBRID0EEGDI" xlink:type="simple">TU</abbrev>-00771 | Mira Mountain, Songdo village | (place name), Gaxing | Township, Gongbu Jiangda | County, Linzhi City, Xizang | N 29° 54' 31.37" | E 92° 21' 18.21" | 24.8[viii].2024 h [altitude] 4501.5 m (coll. [leg.:] | Chen Enyong)” (<abbrev xmlns:xlink="http://www.w3.org/1999/xlink" content-type="institution" xlink:title="Tibet University (Lhasa, China)" id="ABBRID0EJGDI" xlink:type="simple">TU</abbrev>). <bold><italic>Paratypes</italic></bold> (5 ♂♂, 4 ♀♀, all in <abbrev xmlns:xlink="http://www.w3.org/1999/xlink" content-type="institution" xlink:title="Tibet University (Lhasa, China)" id="ABBRID0ERGDI" xlink:type="simple">TU</abbrev>). China • 2 ♂♂, 1 ♀, same data as in holotype, unique IDs: <abbrev xmlns:xlink="http://www.w3.org/1999/xlink" content-type="institution" xlink:title="Tibet University (Lhasa, China)" id="ABBRID0EWGDI" xlink:type="simple">TU</abbrev>-00772–00774; • 1 ♀, same data as previous but <named-content xmlns:xlink="http://www.w3.org/1999/xlink" content-type="dwc:verbatimCoordinates" xlink:type="simple"><named-content content-type="geo-json" specific-use="{&#34;type&#34;:&#34;Point&#34;,&#34;coordinates&#34;:[92.516994,29.883806]}" id="NCID0E5GDI" xlink:type="simple">29°53'1.70"N, 92°31'1.18"E</named-content></named-content>, 26.ix.2024, 4236.6 m (Chen Enyong leg.), unique ID: <abbrev xmlns:xlink="http://www.w3.org/1999/xlink" content-type="institution" xlink:title="Tibet University (Lhasa, China)" id="ABBRID0EDHDI" xlink:type="simple">TU</abbrev>-00889; • 2 ♂♂, 1 ♀, same data as previous but <named-content xmlns:xlink="http://www.w3.org/1999/xlink" content-type="dwc:verbatimCoordinates" xlink:type="simple"><named-content content-type="geo-json" specific-use="{&#34;type&#34;:&#34;Point&#34;,&#34;coordinates&#34;:[92.340986,29.850303]}" id="NCID0ELHDI" xlink:type="simple">29°51'1.09"N, 92°20'27.55"E</named-content></named-content>, 10.ix.2024, 4902.8 m (Chen Enyong leg.), unique IDs: <abbrev xmlns:xlink="http://www.w3.org/1999/xlink" content-type="institution" xlink:title="Tibet University (Lhasa, China)" id="ABBRID0EQHDI" xlink:type="simple">TU</abbrev>-00937–00939; • 1 ♀, same data as previous but <named-content xmlns:xlink="http://www.w3.org/1999/xlink" content-type="dwc:verbatimCoordinates" xlink:type="simple"><named-content content-type="geo-json" specific-use="{&#34;type&#34;:&#34;Point&#34;,&#34;coordinates&#34;:[92.343628,29.835042]}" id="NCID0EYHDI" xlink:type="simple">29°50'6.15"N, 92°20'37.06"E</named-content></named-content>, 10.ix.2024, 4980.3 m (Chen Enyong leg.), unique ID: <abbrev xmlns:xlink="http://www.w3.org/1999/xlink" content-type="institution" xlink:title="Tibet University (Lhasa, China)" id="ABBRID0E4HDI" xlink:type="simple">TU</abbrev>-00965; • 1 ♂, Mira Mountain, Bungay Pond, Gaxing Township, Gongbu Jiangda County, Linzhi City, Xizang, <named-content xmlns:xlink="http://www.w3.org/1999/xlink" content-type="dwc:verbatimCoordinates" xlink:type="simple"><named-content content-type="geo-json" specific-use="{&#34;type&#34;:&#34;Point&#34;,&#34;coordinates&#34;:[92.349822,29.899958]}" id="NCID0EFIDI" xlink:type="simple">29°53'59.85"N, 92°20'59.36"E</named-content></named-content>, 24.viii.2024, 4530.2 m (Chen Enyong leg.), unique ID: <abbrev xmlns:xlink="http://www.w3.org/1999/xlink" content-type="institution" xlink:title="Tibet University (Lhasa, China)" id="ABBRID0EKIDI" xlink:type="simple">TU</abbrev>-00893.</p></tp:treatment-sec><tp:treatment-sec sec-type="diagnosis" id="SECID0EPIDI"><title>Diagnosis.</title><p><italic><tp:taxon-name><tp:taxon-name-part taxon-name-part-type="genus" reg="Dasypolia">Dasypolia</tp:taxon-name-part><tp:taxon-name-part taxon-name-part-type="species" reg="diffusa">diffusa</tp:taxon-name-part></tp:taxon-name></italic> sp. nov. is externally clearly different from other species in the <italic><tp:taxon-name><tp:taxon-name-part taxon-name-part-type="genus" reg="Dasypolia">D.</tp:taxon-name-part><tp:taxon-name-part taxon-name-part-type="species" reg="nivalis">nivalis</tp:taxon-name-part></tp:taxon-name></italic> species group by its ash-grey forewing ground colour and the indistinct forewing markings. The male genital capsule structure of <italic><tp:taxon-name><tp:taxon-name-part taxon-name-part-type="genus" reg="Dasypolia">D.</tp:taxon-name-part><tp:taxon-name-part taxon-name-part-type="species" reg="diffusa">diffusa</tp:taxon-name-part></tp:taxon-name></italic> sp. nov. is most similar to <italic><tp:taxon-name><tp:taxon-name-part taxon-name-part-type="genus" reg="Dasypolia">D.</tp:taxon-name-part><tp:taxon-name-part taxon-name-part-type="species" reg="luxuriosa">luxuriosa</tp:taxon-name-part></tp:taxon-name></italic> sp. nov. but in the former the uncus is broader, the harpe is apically narrower, and the valvula is more protruding ventrally than in <italic><tp:taxon-name><tp:taxon-name-part taxon-name-part-type="genus" reg="Dasypolia">D.</tp:taxon-name-part><tp:taxon-name-part taxon-name-part-type="species" reg="luxuriosa">luxuriosa</tp:taxon-name-part></tp:taxon-name></italic> sp. nov. Compared to <italic><tp:taxon-name><tp:taxon-name-part taxon-name-part-type="genus" reg="Dasypolia">D.</tp:taxon-name-part><tp:taxon-name-part taxon-name-part-type="species" reg="luxuriosa">luxuriosa</tp:taxon-name-part></tp:taxon-name></italic> sp. nov., the vesica of <italic><tp:taxon-name><tp:taxon-name-part taxon-name-part-type="genus" reg="Dasypolia">D.</tp:taxon-name-part><tp:taxon-name-part taxon-name-part-type="species" reg="diffusa">diffusa</tp:taxon-name-part></tp:taxon-name></italic> sp. nov. has a markedly narrower proximal section and bears two elongate row-like longitudinal clusters of smaller cornuti whereas in <italic><tp:taxon-name><tp:taxon-name-part taxon-name-part-type="genus" reg="Dasypolia">D.</tp:taxon-name-part><tp:taxon-name-part taxon-name-part-type="species" reg="luxuriosa">luxuriosa</tp:taxon-name-part></tp:taxon-name></italic> sp. nov. the cornuti are gathered into short, bunch-like clusters. In the female genitalia, <italic><tp:taxon-name><tp:taxon-name-part taxon-name-part-type="genus" reg="Dasypolia">D.</tp:taxon-name-part><tp:taxon-name-part taxon-name-part-type="species" reg="diffusa">diffusa</tp:taxon-name-part></tp:taxon-name></italic> sp. nov. differs clearly from other species in the <italic><tp:taxon-name><tp:taxon-name-part taxon-name-part-type="genus" reg="Dasypolia">D.</tp:taxon-name-part><tp:taxon-name-part taxon-name-part-type="species" reg="nivalis">nivalis</tp:taxon-name-part></tp:taxon-name></italic> species group in the shorter ductus bursae with small and weakly sclerotised plates and lacking the gelatinous anterior dilation, and the shorter and broader corpus bursae.</p></tp:treatment-sec><tp:treatment-sec sec-type="description" id="SECID0E3QDI"><title>Description.</title><p><bold>External morphology of adults</bold> (Figs <xref ref-type="fig" rid="F3">25–28</xref>). Forewing length 14.0–15.5 mm in males and 14.0–15.0 mm in females. Antenna bipectinate in male and filiform in female. Body grey with admixture of pale grey scales. Forewing triangular with somewhat elongate and rounded apex. Forewing ground colour dark grey. Markings dark grey, diffuse more distinct in female. Antemedial line sinuous, edged with pale grey inwardly. Orbicular marking small, dot-shaped. Reniform marking pale grey with indistinct margins and dark grey core spot. Postmedial line question mark-like curved, slightly dentate on veins. Subterminal line irregular and indistinct. Terminal line black and interrupted on veins. Forewing cilia dark grey with slight admixture of pale grey. Hindwing pale grey with weak dark brownish-grey suffusion along costal and outer margins. Discal spot semilunar and diffuse. Terminal line thin, dark brownish-grey. Hindwing cilia grey. <bold>Male genitalia</bold> (Figs <xref ref-type="fig" rid="F8">51</xref>, <xref ref-type="fig" rid="F8">52</xref>). Uncus short, dorso-ventrally flattened and apically blunt. Tegumen with broad and rounded, swollen penicular lobes. Vinculum longer than tegumen, heavily sclerotised, U-shaped with rounded saccus directed anteriorly. Valva lobular, distally tapered and slightly upcurved. Costa narrow, distally dilated and distally reaching cucullus. Cucullus rounded and densely covered with setae. Editum thin, stretching along ventral margin of costa and dorsally fused with its ventral margin, bearing short, triangular, and apically blunt distal ampulla directed distally-ventrally, reaching the ventral margin of valva but not protruding beyond it. Valvula short but broad, forming short ventral protrusion. Sacculus trapezoidal and broad (~3/4 of valva width). Clasper oblique, ventrally straight but dorsally dilated and slightly upcurved, bearing narrow clavate harpe slightly protruding beyond dorsal margin of valva. Juxta narrow, trapezoidal, with short, triangular medio-dorsal process. Phallus narrow and cylindrical, with broad and rounded coecum and narrower medial and distal sections. Vesica tubular, narrower than phallus, ventrally with two longitudinal clusters of minute, spine-like cornuti stretching parallel to each other. Vesica ejaculatorius narrow, tubular, directed distally. <bold>Female genitalia</bold> (Fig. <xref ref-type="fig" rid="F10">65</xref>). Ovipositor short and conical. Papilla analis elliptical and setose. Apophyses elongate and thin, rod-like, equal in length. Ostium bursae narrow with membranous margins. Ductus bursae narrow, with short and weakly sclerotised plate posteriorly and broader, elliptical sclerotised plate anteriorly. Corpus bursae membranous, pear-shaped with constricted posterior section. Appendix bursae vestigial, conical, situated postero-ventrally at anterior edge of anterior sclerotised plate of ductus bursae.</p></tp:treatment-sec><tp:treatment-sec sec-type="etymology" id="SECID0EBSDI"><title>Etymology.</title><p>The specific epithet is a Latin adjective meaning diffuse and refers to the indistinct forewing pattern of the new species.</p></tp:treatment-sec><tp:treatment-sec sec-type="distribution" id="SECID0ECTDI"><title>Distribution.</title><p>The new species is currently known from two localities in southern Xizang, China.</p></tp:treatment-sec><tp:treatment-sec><!--Section generated to contain objects referenced in tp:taxon-treatment.--><fig id="F3" position="float" orientation="portrait"><object-id xmlns:xlink="http://www.w3.org/1999/xlink" content-type="doi" xlink:type="simple">10.3897/zookeys.1244.152267.figures21-28</object-id><object-id xmlns:xlink="http://www.w3.org/1999/xlink" content-type="arpha" xlink:type="simple">65F2EC42-41EB-5D60-8534-BFE263E9D72E</object-id><label>Figures 21–28.</label><caption><p>Adults of <tp:taxon-name><tp:taxon-name-part taxon-name-part-type="genus" reg="Dasypolia">Dasypolia</tp:taxon-name-part> (<tp:taxon-name-part taxon-name-part-type="subgenus" reg="Tatsipolia">Tatsipolia</tp:taxon-name-part>)</tp:taxon-name> spp. Depositories of the specimens: <bold>21.</bold> In <named-content xmlns:xlink="http://www.w3.org/1999/xlink" content-type="dwc:institutional_code" xlink:title="Bavarian State Collection of Zoology (Zoologische Staatssammlung München, Munich, Germany)" xlink:href="http://grbio.org/institution/bavarian-state-collection-zoology" xlink:type="simple">ZSM</named-content>; <bold>22–28.</bold> In <abbrev xmlns:xlink="http://www.w3.org/1999/xlink" content-type="institution" xlink:title="Tibet University (Lhasa, China)" id="ABBRID0ERRCI" xlink:type="simple">TU</abbrev>.</p></caption><graphic xmlns:xlink="http://www.w3.org/1999/xlink" xlink:href="zookeys-1244-249_article-152267__-g003.jpg" position="float" orientation="portrait" xlink:type="simple" id="oo_1372225.jpg"><uri content-type="original_file" xlink:type="simple">https://binary.pensoft.net/fig/1372225</uri></graphic></fig><fig id="F8" position="float" orientation="portrait"><object-id xmlns:xlink="http://www.w3.org/1999/xlink" content-type="doi" xlink:type="simple">10.3897/zookeys.1244.152267.figures51-54</object-id><object-id xmlns:xlink="http://www.w3.org/1999/xlink" content-type="arpha" xlink:type="simple">4829EEAE-EF82-5B80-9511-9E3EA5FD94D5</object-id><label>Figures 51–54.</label><caption><p>Male genitalia of <tp:taxon-name><tp:taxon-name-part taxon-name-part-type="genus" reg="Dasypolia">Dasypolia</tp:taxon-name-part> (<tp:taxon-name-part taxon-name-part-type="subgenus" reg="Tatsipolia">Tatsipolia</tp:taxon-name-part>)</tp:taxon-name> spp. The specimens dissected are deposited in <abbrev xmlns:xlink="http://www.w3.org/1999/xlink" content-type="institution" xlink:title="Tibet University (Lhasa, China)" id="ABBRID0ER6AK" xlink:type="simple">TU</abbrev>.</p></caption><graphic xmlns:xlink="http://www.w3.org/1999/xlink" xlink:href="zookeys-1244-249_article-152267__-g008.jpg" position="float" orientation="portrait" xlink:type="simple" id="oo_1372230.jpg"><uri content-type="original_file" xlink:type="simple">https://binary.pensoft.net/fig/1372230</uri></graphic></fig><fig id="F10" position="float" orientation="portrait"><object-id xmlns:xlink="http://www.w3.org/1999/xlink" content-type="doi" xlink:type="simple">10.3897/zookeys.1244.152267.figures59-66</object-id><object-id xmlns:xlink="http://www.w3.org/1999/xlink" content-type="arpha" xlink:type="simple">1B21CBD3-F20A-5E78-9F35-DDC541484F0A</object-id><label>Figures 59–66.</label><caption><p>Female genitalia of <tp:taxon-name><tp:taxon-name-part taxon-name-part-type="genus" reg="Dasypolia">Dasypolia</tp:taxon-name-part> (<tp:taxon-name-part taxon-name-part-type="subgenus" reg="Tatsipolia">Tatsipolia</tp:taxon-name-part>)</tp:taxon-name> spp. Depositories of the specimens dissected: <bold>59, 60, 63–66.</bold> In <abbrev xmlns:xlink="http://www.w3.org/1999/xlink" content-type="institution" xlink:title="Tibet University (Lhasa, China)" id="ABBRID0EPCBK" xlink:type="simple">TU</abbrev>; <bold>61.</bold> In <abbrev xmlns:xlink="http://www.w3.org/1999/xlink" content-type="institution" xlink:title="Tibet Agricultural and Animal Husbandry University (Linzhi, China)" id="ABBRID0EWCBK" xlink:type="simple">TAAHU</abbrev>; <bold>62.</bold> In <named-content xmlns:xlink="http://www.w3.org/1999/xlink" content-type="dwc:institutional_code" xlink:title="Hungarian Natural History Museum (Budapest, Hungary)" xlink:href="http://grbio.org/institution/hungarian-natural-history-museum" xlink:type="simple">HNHM</named-content> (photo by B. Tóth).</p></caption><graphic xmlns:xlink="http://www.w3.org/1999/xlink" xlink:href="zookeys-1244-249_article-152267__-g010.jpg" position="float" orientation="portrait" xlink:type="simple" id="oo_1372232.jpg"><uri content-type="original_file" xlink:type="simple">https://binary.pensoft.net/fig/1372232</uri></graphic></fig></tp:treatment-sec></tp:taxon-treatment>
