# Supplementary material for: ﻿On the taxonomy of the subgenera Tatsipolia, Chalapolia, and Kitapolia of the genus Dasypolia Guenée with the description of six new species from southern Xizang, China (Insecta, Lepidoptera, Noctuidae)
Source: Zookeys. 2025 Jul 11;1244:249–80. doi: 10.3897/zookeys.1244.152267 (PMC12274896; doi:10.3897/zookeys.1244.152267)
Supplement: XML Treatment for Dasypolia (Tatsipolia) luxuriosa [file zookeys.1244.152267-treatment11.xml]

<!DOCTYPE tp:taxon-treatment
  PUBLIC "-//TaxonX//DTD Taxonomic Treatment Publishing DTD v0 20100105//EN" "tax-treatment-NSO.dtd">
<tp:taxon-treatment xmlns:tp="http://www.plazi.org/taxpub"><tp:treatment-meta><kwd-group><label>Taxon classification</label><kwd>
                  <named-content content-type="kingdom">Animalia</named-content>
                </kwd><kwd>
                  <named-content content-type="order">Lepidoptera</named-content>
                </kwd><kwd>
                  <named-content content-type="family">Noctuidae</named-content>
                </kwd></kwd-group><mixed-citation publication-type="journal"><person-group><name><surname>Chen</surname><given-names>Enyong</given-names></name><name><surname>Pan</surname><given-names>Zhaohui</given-names></name><name><surname>Volynkin</surname><given-names>Anton V.</given-names></name><name><surname>Saldaitis</surname><given-names>Aidas</given-names></name><name><surname>Benedek</surname><given-names>Balázs</given-names></name><name><surname>Zhou</surname><given-names>Yonghong</given-names></name></person-group><article-title>﻿On the taxonomy of the subgenera <italic><tp:taxon-name><tp:taxon-name-part taxon-name-part-type="genus" reg="Dasypolia"/><tp:taxon-name-part taxon-name-part-type="subgenus" reg="Tatsipolia">Tatsipolia</tp:taxon-name-part></tp:taxon-name></italic>, <italic><tp:taxon-name><tp:taxon-name-part taxon-name-part-type="genus" reg="Dasypolia"/><tp:taxon-name-part taxon-name-part-type="subgenus" reg="Chalapolia">Chalapolia</tp:taxon-name-part></tp:taxon-name></italic>, and <italic><tp:taxon-name><tp:taxon-name-part taxon-name-part-type="genus" reg="Dasypolia"/><tp:taxon-name-part taxon-name-part-type="subgenus" reg="Kitapolia">Kitapolia</tp:taxon-name-part></tp:taxon-name></italic> of the genus <italic><tp:taxon-name><tp:taxon-name-part taxon-name-part-type="genus" reg="Dasypolia">Dasypolia</tp:taxon-name-part></tp:taxon-name></italic> Guenée with the description of six new species from southern Xizang, China (<tp:taxon-name><tp:taxon-name-part taxon-name-part-type="class">Insecta</tp:taxon-name-part></tp:taxon-name>, <tp:taxon-name><tp:taxon-name-part taxon-name-part-type="order">Lepidoptera</tp:taxon-name-part></tp:taxon-name>, <tp:taxon-name><tp:taxon-name-part taxon-name-part-type="family">Noctuidae</tp:taxon-name-part></tp:taxon-name>)</article-title><source>Zookeys</source><day>11</day><month>07</month><year>2025</year><volume>1244</volume><fpage>249</fpage><lpage>280</lpage><pub-id pub-id-type="doi">10.3897/zookeys.1244.152267</pub-id></mixed-citation></tp:treatment-meta><tp:nomenclature><label>﻿</label><tp:taxon-name><object-id xmlns:xlink="http://www.w3.org/1999/xlink" content-type="arpha" xlink:type="simple">D25D2891-2DCC-50DD-980B-D16842BF018E</object-id><tp:taxon-name-part taxon-name-part-type="genus" reg="Dasypolia">Dasypolia</tp:taxon-name-part> (<tp:taxon-name-part taxon-name-part-type="subgenus" reg="Tatsipolia">Tatsipolia</tp:taxon-name-part>) <tp:taxon-name-part taxon-name-part-type="species" reg="luxuriosa">luxuriosa</tp:taxon-name-part><object-id xmlns:xlink="http://www.w3.org/1999/xlink" content-type="zoobank" xlink:type="simple">https://zoobank.org/53A1AA13-5649-434E-88C6-97716B0DAF9A</object-id></tp:taxon-name><tp:taxon-status xmlns:xlink="http://www.w3.org/1999/xlink" xlink:type="simple"> sp. nov.</tp:taxon-status><xref ref-type="fig" rid="F4">Figs 29–34</xref><xref ref-type="fig" rid="F8">, 53</xref><xref ref-type="fig" rid="F8">, 54</xref><xref ref-type="fig" rid="F10">, 66</xref></tp:nomenclature><tp:treatment-sec sec-type="type material" id="SECID0EVVDI"><title>Type material.</title><p><bold><italic>Holotype</italic></bold> (Figs <xref ref-type="fig" rid="F3">26</xref>, <xref ref-type="fig" rid="F8">53</xref>): China • ♂, “<abbrev xmlns:xlink="http://www.w3.org/1999/xlink" content-type="institution" xlink:title="Tibet University (Lhasa, China)" id="ABBRID0EIWDI" xlink:type="simple">TU</abbrev>-00927 | Mira Mountain, Gaxing | Township, Gongbu Jiangda | County, Linzhi City, Xizang | N 29° 51' 1.09" | E 92° 20' 27.55" | 10.9[ix].2024 h 4902.8 m (coll. [leg.:] | Chen Enyong)” (<abbrev xmlns:xlink="http://www.w3.org/1999/xlink" content-type="institution" xlink:title="Tibet University (Lhasa, China)" id="ABBRID0ENWDI" xlink:type="simple">TU</abbrev>). <bold><italic>Paratypes</italic></bold> (4 ♂♂, 8 ♀♀, all in <abbrev xmlns:xlink="http://www.w3.org/1999/xlink" content-type="institution" xlink:title="Tibet University (Lhasa, China)" id="ABBRID0EVWDI" xlink:type="simple">TU</abbrev>). China • 3 ♀♀, same data as in holotype, unique ID: <abbrev xmlns:xlink="http://www.w3.org/1999/xlink" content-type="institution" xlink:title="Tibet University (Lhasa, China)" id="ABBRID0E1WDI" xlink:type="simple">TU</abbrev>-00931–00933; • 1 ♀, same data as previous but 25.viii.2024, 4889.3 m, unique ID: <abbrev xmlns:xlink="http://www.w3.org/1999/xlink" content-type="institution" xlink:title="Tibet University (Lhasa, China)" id="ABBRID0E6WDI" xlink:type="simple">TU</abbrev>-00786; • 1 ♂, 1 ♀, same data as previous but <named-content xmlns:xlink="http://www.w3.org/1999/xlink" content-type="dwc:verbatimCoordinates" xlink:type="simple"><named-content content-type="geo-json" specific-use="{&#34;type&#34;:&#34;Point&#34;,&#34;coordinates&#34;:[92.349822,29.899958]}" id="NCID0EHXDI" xlink:type="simple">29°53'59.85"N, 92°20'59.36"E</named-content></named-content>, 24.viii.2024, 4530 m (Chen Enyong leg.), unique IDs: <abbrev xmlns:xlink="http://www.w3.org/1999/xlink" content-type="institution" xlink:title="Tibet University (Lhasa, China)" id="ABBRID0EMXDI" xlink:type="simple">TU</abbrev>-00776, 00780; • 1 ♂, 3 ♀♀, same data as previous but <named-content xmlns:xlink="http://www.w3.org/1999/xlink" content-type="dwc:verbatimCoordinates" xlink:type="simple"><named-content content-type="geo-json" specific-use="{&#34;type&#34;:&#34;Point&#34;,&#34;coordinates&#34;:[92.323922,29.837622]}" id="NCID0EUXDI" xlink:type="simple">29°50'15.44"N, 92°19'26.12"E</named-content></named-content>, 27.ix.2024, 4786.4 m, unique IDs: <abbrev xmlns:xlink="http://www.w3.org/1999/xlink" content-type="institution" xlink:title="Tibet University (Lhasa, China)" id="ABBRID0EZXDI" xlink:type="simple">TU</abbrev>-00895, 00897, 00898, 00900; • 1 ♂, same data as previous but 10.xi.2024, unique ID: <abbrev xmlns:xlink="http://www.w3.org/1999/xlink" content-type="institution" xlink:title="Tibet University (Lhasa, China)" id="ABBRID0E5XDI" xlink:type="simple">TU</abbrev>-00947; 1 ♂, same data as previous but 25.viii.2024, unique ID: <abbrev xmlns:xlink="http://www.w3.org/1999/xlink" content-type="institution" xlink:title="Tibet University (Lhasa, China)" id="ABBRID0EDYDI" xlink:type="simple">TU</abbrev>-00891.</p></tp:treatment-sec><tp:treatment-sec sec-type="diagnosis" id="SECID0EIYDI"><title>Diagnosis.</title><p><italic><tp:taxon-name><tp:taxon-name-part taxon-name-part-type="genus" reg="Dasypolia">Dasypolia</tp:taxon-name-part><tp:taxon-name-part taxon-name-part-type="species" reg="luxuriosa">luxuriosa</tp:taxon-name-part></tp:taxon-name></italic> sp. nov. is externally vaguely reminiscent of <italic><tp:taxon-name><tp:taxon-name-part taxon-name-part-type="genus" reg="Dasypolia">D.</tp:taxon-name-part><tp:taxon-name-part taxon-name-part-type="species" reg="ultramontana">ultramontana</tp:taxon-name-part></tp:taxon-name></italic> sp. nov. but differs in the shorter rami of the male antenna, the larger size, the broader forewing, the darker grey forewing ground colour, the less sinuous antemedial line, and the narrower, falcate reniform marking lacking the dark core spot. Additionally, unlike in <italic><tp:taxon-name><tp:taxon-name-part taxon-name-part-type="genus" reg="Dasypolia">D.</tp:taxon-name-part><tp:taxon-name-part taxon-name-part-type="species" reg="ultramontana">ultramontana</tp:taxon-name-part></tp:taxon-name></italic> sp. nov., the inner triangular dashes of the subterminal line of <italic><tp:taxon-name><tp:taxon-name-part taxon-name-part-type="genus" reg="Dasypolia">D.</tp:taxon-name-part><tp:taxon-name-part taxon-name-part-type="species" reg="luxuriosa">luxuriosa</tp:taxon-name-part></tp:taxon-name></italic> sp. nov. are more distinct and longer, and the hindwing is suffused with brownish-grey medially and along the anal margin whereas in <italic><tp:taxon-name><tp:taxon-name-part taxon-name-part-type="genus" reg="Dasypolia">D.</tp:taxon-name-part><tp:taxon-name-part taxon-name-part-type="species" reg="ultramontana">ultramontana</tp:taxon-name-part></tp:taxon-name></italic> sp. nov. it is paler but with intense grey suffusion along the costal and outer margins. The male genitalia of the two species are similar but in <italic><tp:taxon-name><tp:taxon-name-part taxon-name-part-type="genus" reg="Dasypolia">D.</tp:taxon-name-part><tp:taxon-name-part taxon-name-part-type="species" reg="luxuriosa">luxuriosa</tp:taxon-name-part></tp:taxon-name></italic> sp. nov. the uncus is somewhat longer, the juxta is broader, the sacculus is narrower, and the vesica lacks the ventral diverticulum. As the female of <italic><tp:taxon-name><tp:taxon-name-part taxon-name-part-type="genus" reg="Dasypolia">D.</tp:taxon-name-part><tp:taxon-name-part taxon-name-part-type="species" reg="ultramontana">ultramontana</tp:taxon-name-part></tp:taxon-name></italic> sp. nov. is unknown, the female genitalia of <italic><tp:taxon-name><tp:taxon-name-part taxon-name-part-type="genus" reg="Dasypolia">D.</tp:taxon-name-part><tp:taxon-name-part taxon-name-part-type="species" reg="luxuriosa">luxuriosa</tp:taxon-name-part></tp:taxon-name></italic> sp. nov. were compared with <italic><tp:taxon-name><tp:taxon-name-part taxon-name-part-type="genus" reg="Dasypolia">D.</tp:taxon-name-part><tp:taxon-name-part taxon-name-part-type="species" reg="amoena">amoena</tp:taxon-name-part></tp:taxon-name></italic> sp. nov., a detailed comparison with which is provided above in the diagnosis of the latter species.</p></tp:treatment-sec><tp:treatment-sec sec-type="description" id="SECID0ETCAK"><title>Description.</title><p><bold>External morphology of adults</bold> (Figs <xref ref-type="fig" rid="F4">29–34</xref>). Forewing length 14.0–15.0 mm in males and 14.0 mm in females. Antenna shortly bipectinate in male and filiform in female. Head and thorax dark grey with admixture of pale grey. Forewing triangular with rounded apex and convex anal margin. Forewing ground colour grey with slight dark grey suffusion. Pattern elements blackish. Subbasal and antemedial lines irregularly sinuous, antemedial one edged with pale ochreous grey inwardly. Costa with series of irregular blackish spots. Orbicular marking elliptical, small, with blackish margins, filled with pale grey or off-white. Reniform marking semilunar, with blackish margins, filled with off-white. Postmedial line question mark-like curved, irregularly dentate on veins, edged with pale ochreous grey outwardly. Subterminal line irregular, interrupted into series of triangular dashes of different sizes. Terminal line thin, interrupted on veins. Cilia dark grey with admixture of pale grey scales. Hindwing pale ochreous grey with slight dark grey suffusion along costal and outer margins. Discal spot semilunar, diffuse. Terminal line thin, ochreous grey. Hindwing cilia grey. <bold>Male genitalia</bold> (Figs <xref ref-type="fig" rid="F8">53</xref>, <xref ref-type="fig" rid="F8">54</xref>). Uncus swollen, elongate, distally tapered and apically pointed. Tegumen with rounded and swollen penicular lobes. Vinculum somewhat longer than tegumen, heavily sclerotised, U-shaped. Valva lobular, slightly tapered distally. Costa distally dilated and reaching cucullus. Cucullus rounded and densely covered with setae. Editum thin, stretching along ventral margin of costa and dorsally fused with it, bearing narrow triangular distal ampulla directed ventrally and not protruding the ventral margin of valva. Sacculus trapezoidal, ~1/2 of valva width. Clasper oblique, ventrally straight and dorsally dilated and upcurved, bearing clavate harpe protruding beyond dorsal margin of valva. Valvula short but broad, not protruding ventrally. Juxta trapezoidal with short, triangular medio-dorsal process. Phallus cylindrical with rounded coecum, somewhat downcurved postmedially. Proximal section of vesica elliptical, broader than phallus, weakly granulose and bearing two bunch-like clusters of spine-like cornuti on lateral sides. Vesica ejaculatorius tubular and distally directed. <bold>Female genitalia</bold> (Fig. <xref ref-type="fig" rid="F10">66</xref>). Ovipositor broad and conical. Papilla analis trapezoidal with rounded corners, setose. Apophyses elongate and thin, rod-like, anterior one longer than posterior one. Ostium bursae moderately broad, with membranous margins. Posterior section of ductus bursae funnel-like dilated posteriorly, with medial rectangular sclerotised plate with postero-medial depression. Anterior section of ductus bursae irregularly globular, swollen, gelatinous with two rounded sclerotised plates of different sizes. Corpus bursae membranous, strongly elongate, with tubular posterior and pear-shaped anterior sections. Appendix bursae vestigial, ductus ejaculatorius originating posteriorly at junction with anterior gelatinous section of ductus bursae.</p><fig id="F4" position="float" orientation="portrait"><object-id xmlns:xlink="http://www.w3.org/1999/xlink" content-type="doi" xlink:type="simple">10.3897/zookeys.1244.152267.figures29-38</object-id><object-id xmlns:xlink="http://www.w3.org/1999/xlink" content-type="arpha" xlink:type="simple">D7169F46-23C3-5894-8743-1BAF6CE1429D</object-id><label>Figures 29–38.</label><caption><p>Adults of <tp:taxon-name><tp:taxon-name-part taxon-name-part-type="genus" reg="Dasypolia">Dasypolia</tp:taxon-name-part> (<tp:taxon-name-part taxon-name-part-type="subgenus" reg="Tatsipolia">Tatsipolia</tp:taxon-name-part>)</tp:taxon-name> spp. Depositories of the specimens: <bold>29–36.</bold> In <abbrev xmlns:xlink="http://www.w3.org/1999/xlink" content-type="institution" xlink:title="Tibet University (Lhasa, China)" id="ABBRID0EWEAK" xlink:type="simple">TU</abbrev>; <bold>37.</bold> In MH/<named-content xmlns:xlink="http://www.w3.org/1999/xlink" content-type="dwc:institutional_code" xlink:title="Hungarian Natural History Museum (Budapest, Hungary)" xlink:href="http://grbio.org/institution/hungarian-natural-history-museum" xlink:type="simple">HNHM</named-content> (photo by B. Tóth); <bold>38.</bold> In <named-content xmlns:xlink="http://www.w3.org/1999/xlink" content-type="dwc:institutional_code" xlink:title="Bavarian State Collection of Zoology (Zoologische Staatssammlung München, Munich, Germany)" xlink:href="http://grbio.org/institution/bavarian-state-collection-zoology" xlink:type="simple">ZSM</named-content>.</p></caption><graphic xmlns:xlink="http://www.w3.org/1999/xlink" xlink:href="zookeys-1244-249_article-152267__-g004.jpg" position="float" orientation="portrait" xlink:type="simple" id="oo_1372226.jpg"><uri content-type="original_file" xlink:type="simple">https://binary.pensoft.net/fig/1372226</uri></graphic></fig></tp:treatment-sec><tp:treatment-sec sec-type="etymology" id="SECID0EOFAK"><title>Etymology.</title><p>The specific epithet is a Latin adjective meaning luxurious and refers to the beautiful external appearance of the new species.</p></tp:treatment-sec><tp:treatment-sec sec-type="distribution" id="SECID0EPGAK"><title>Distribution.</title><p>The new species is currently known from its type locality in southern Xizang, China.</p></tp:treatment-sec><tp:treatment-sec><!--Section generated to contain objects referenced in tp:taxon-treatment.--><fig id="F8" position="float" orientation="portrait"><object-id xmlns:xlink="http://www.w3.org/1999/xlink" content-type="doi" xlink:type="simple">10.3897/zookeys.1244.152267.figures51-54</object-id><object-id xmlns:xlink="http://www.w3.org/1999/xlink" content-type="arpha" xlink:type="simple">4829EEAE-EF82-5B80-9511-9E3EA5FD94D5</object-id><label>Figures 51–54.</label><caption><p>Male genitalia of <tp:taxon-name><tp:taxon-name-part taxon-name-part-type="genus" reg="Dasypolia">Dasypolia</tp:taxon-name-part> (<tp:taxon-name-part taxon-name-part-type="subgenus" reg="Tatsipolia">Tatsipolia</tp:taxon-name-part>)</tp:taxon-name> spp. The specimens dissected are deposited in <abbrev xmlns:xlink="http://www.w3.org/1999/xlink" content-type="institution" xlink:title="Tibet University (Lhasa, China)" id="ABBRID0ER6AK" xlink:type="simple">TU</abbrev>.</p></caption><graphic xmlns:xlink="http://www.w3.org/1999/xlink" xlink:href="zookeys-1244-249_article-152267__-g008.jpg" position="float" orientation="portrait" xlink:type="simple" id="oo_1372230.jpg"><uri content-type="original_file" xlink:type="simple">https://binary.pensoft.net/fig/1372230</uri></graphic></fig><fig id="F10" position="float" orientation="portrait"><object-id xmlns:xlink="http://www.w3.org/1999/xlink" content-type="doi" xlink:type="simple">10.3897/zookeys.1244.152267.figures59-66</object-id><object-id xmlns:xlink="http://www.w3.org/1999/xlink" content-type="arpha" xlink:type="simple">1B21CBD3-F20A-5E78-9F35-DDC541484F0A</object-id><label>Figures 59–66.</label><caption><p>Female genitalia of <tp:taxon-name><tp:taxon-name-part taxon-name-part-type="genus" reg="Dasypolia">Dasypolia</tp:taxon-name-part> (<tp:taxon-name-part taxon-name-part-type="subgenus" reg="Tatsipolia">Tatsipolia</tp:taxon-name-part>)</tp:taxon-name> spp. Depositories of the specimens dissected: <bold>59, 60, 63–66.</bold> In <abbrev xmlns:xlink="http://www.w3.org/1999/xlink" content-type="institution" xlink:title="Tibet University (Lhasa, China)" id="ABBRID0EPCBK" xlink:type="simple">TU</abbrev>; <bold>61.</bold> In <abbrev xmlns:xlink="http://www.w3.org/1999/xlink" content-type="institution" xlink:title="Tibet Agricultural and Animal Husbandry University (Linzhi, China)" id="ABBRID0EWCBK" xlink:type="simple">TAAHU</abbrev>; <bold>62.</bold> In <named-content xmlns:xlink="http://www.w3.org/1999/xlink" content-type="dwc:institutional_code" xlink:title="Hungarian Natural History Museum (Budapest, Hungary)" xlink:href="http://grbio.org/institution/hungarian-natural-history-museum" xlink:type="simple">HNHM</named-content> (photo by B. Tóth).</p></caption><graphic xmlns:xlink="http://www.w3.org/1999/xlink" xlink:href="zookeys-1244-249_article-152267__-g010.jpg" position="float" orientation="portrait" xlink:type="simple" id="oo_1372232.jpg"><uri content-type="original_file" xlink:type="simple">https://binary.pensoft.net/fig/1372232</uri></graphic></fig><fig id="F3" position="float" orientation="portrait"><object-id xmlns:xlink="http://www.w3.org/1999/xlink" content-type="doi" xlink:type="simple">10.3897/zookeys.1244.152267.figures21-28</object-id><object-id xmlns:xlink="http://www.w3.org/1999/xlink" content-type="arpha" xlink:type="simple">65F2EC42-41EB-5D60-8534-BFE263E9D72E</object-id><label>Figures 21–28.</label><caption><p>Adults of <tp:taxon-name><tp:taxon-name-part taxon-name-part-type="genus" reg="Dasypolia">Dasypolia</tp:taxon-name-part> (<tp:taxon-name-part taxon-name-part-type="subgenus" reg="Tatsipolia">Tatsipolia</tp:taxon-name-part>)</tp:taxon-name> spp. Depositories of the specimens: <bold>21.</bold> In <named-content xmlns:xlink="http://www.w3.org/1999/xlink" content-type="dwc:institutional_code" xlink:title="Bavarian State Collection of Zoology (Zoologische Staatssammlung München, Munich, Germany)" xlink:href="http://grbio.org/institution/bavarian-state-collection-zoology" xlink:type="simple">ZSM</named-content>; <bold>22–28.</bold> In <abbrev xmlns:xlink="http://www.w3.org/1999/xlink" content-type="institution" xlink:title="Tibet University (Lhasa, China)" id="ABBRID0ERRCI" xlink:type="simple">TU</abbrev>.</p></caption><graphic xmlns:xlink="http://www.w3.org/1999/xlink" xlink:href="zookeys-1244-249_article-152267__-g003.jpg" position="float" orientation="portrait" xlink:type="simple" id="oo_1372225.jpg"><uri content-type="original_file" xlink:type="simple">https://binary.pensoft.net/fig/1372225</uri></graphic></fig></tp:treatment-sec></tp:taxon-treatment>
