# Supplementary material for: ﻿On the taxonomy of the subgenera Tatsipolia, Chalapolia, and Kitapolia of the genus Dasypolia Guenée with the description of six new species from southern Xizang, China (Insecta, Lepidoptera, Noctuidae)
Source: Zookeys. 2025 Jul 11;1244:249–80. doi: 10.3897/zookeys.1244.152267 (PMC12274896; doi:10.3897/zookeys.1244.152267)
Supplement: XML Treatment for Dasypolia (Tatsipolia) ultramontana [file zookeys.1244.152267-treatment12.xml]

<!DOCTYPE tp:taxon-treatment
  PUBLIC "-//TaxonX//DTD Taxonomic Treatment Publishing DTD v0 20100105//EN" "tax-treatment-NSO.dtd">
<tp:taxon-treatment xmlns:tp="http://www.plazi.org/taxpub"><tp:treatment-meta><kwd-group><label>Taxon classification</label><kwd>
                  <named-content content-type="kingdom">Animalia</named-content>
                </kwd><kwd>
                  <named-content content-type="order">Lepidoptera</named-content>
                </kwd><kwd>
                  <named-content content-type="family">Noctuidae</named-content>
                </kwd></kwd-group><mixed-citation publication-type="journal"><person-group><name><surname>Chen</surname><given-names>Enyong</given-names></name><name><surname>Pan</surname><given-names>Zhaohui</given-names></name><name><surname>Volynkin</surname><given-names>Anton V.</given-names></name><name><surname>Saldaitis</surname><given-names>Aidas</given-names></name><name><surname>Benedek</surname><given-names>Balázs</given-names></name><name><surname>Zhou</surname><given-names>Yonghong</given-names></name></person-group><article-title>﻿On the taxonomy of the subgenera <italic><tp:taxon-name><tp:taxon-name-part taxon-name-part-type="genus" reg="Dasypolia"/><tp:taxon-name-part taxon-name-part-type="subgenus" reg="Tatsipolia">Tatsipolia</tp:taxon-name-part></tp:taxon-name></italic>, <italic><tp:taxon-name><tp:taxon-name-part taxon-name-part-type="genus" reg="Dasypolia"/><tp:taxon-name-part taxon-name-part-type="subgenus" reg="Chalapolia">Chalapolia</tp:taxon-name-part></tp:taxon-name></italic>, and <italic><tp:taxon-name><tp:taxon-name-part taxon-name-part-type="genus" reg="Dasypolia"/><tp:taxon-name-part taxon-name-part-type="subgenus" reg="Kitapolia">Kitapolia</tp:taxon-name-part></tp:taxon-name></italic> of the genus <italic><tp:taxon-name><tp:taxon-name-part taxon-name-part-type="genus" reg="Dasypolia">Dasypolia</tp:taxon-name-part></tp:taxon-name></italic> Guenée with the description of six new species from southern Xizang, China (<tp:taxon-name><tp:taxon-name-part taxon-name-part-type="class">Insecta</tp:taxon-name-part></tp:taxon-name>, <tp:taxon-name><tp:taxon-name-part taxon-name-part-type="order">Lepidoptera</tp:taxon-name-part></tp:taxon-name>, <tp:taxon-name><tp:taxon-name-part taxon-name-part-type="family">Noctuidae</tp:taxon-name-part></tp:taxon-name>)</article-title><source>Zookeys</source><day>11</day><month>07</month><year>2025</year><volume>1244</volume><fpage>249</fpage><lpage>280</lpage><pub-id pub-id-type="doi">10.3897/zookeys.1244.152267</pub-id></mixed-citation></tp:treatment-meta><tp:nomenclature><label>﻿</label><tp:taxon-name><object-id xmlns:xlink="http://www.w3.org/1999/xlink" content-type="arpha" xlink:type="simple">48148C59-1DFC-51B8-B2A6-BA60C699854C</object-id><tp:taxon-name-part taxon-name-part-type="genus" reg="Dasypolia">Dasypolia</tp:taxon-name-part> (<tp:taxon-name-part taxon-name-part-type="subgenus" reg="Tatsipolia">Tatsipolia</tp:taxon-name-part>) <tp:taxon-name-part taxon-name-part-type="species" reg="ultramontana">ultramontana</tp:taxon-name-part><object-id xmlns:xlink="http://www.w3.org/1999/xlink" content-type="zoobank" xlink:type="simple">https://zoobank.org/9AAE2348-0421-4A5E-BA6D-5DE850021ADC</object-id></tp:taxon-name><tp:taxon-status xmlns:xlink="http://www.w3.org/1999/xlink" xlink:type="simple"> sp. nov.</tp:taxon-status><xref ref-type="fig" rid="F4">Figs 35</xref><xref ref-type="fig" rid="F4">, 36</xref><xref ref-type="fig" rid="F9">, 55</xref><xref ref-type="fig" rid="F9">, 56</xref></tp:nomenclature><tp:treatment-sec sec-type="type material" id="SECID0ECJAK"><title>Type material.</title><p><bold><italic>Holotype</italic></bold> (Figs <xref ref-type="fig" rid="F4">35</xref>, <xref ref-type="fig" rid="F9">55</xref>): China • ♂, “<abbrev xmlns:xlink="http://www.w3.org/1999/xlink" content-type="institution" xlink:title="Tibet University (Lhasa, China)" id="ABBRID0EVJAK" xlink:type="simple">TU</abbrev>-00923 | Mira Mountain, Gaxing | Township, Gongbu Jiangda | County, Linzhi City, Xizang | N 29° 51' 1.09" | E 92° 20' 27.55" | 10.9[ix].2024 h [altitude] 4902.8 m (coll. [leg.:] | Chen Enyong)” (<abbrev xmlns:xlink="http://www.w3.org/1999/xlink" content-type="institution" xlink:title="Tibet University (Lhasa, China)" id="ABBRID0E1JAK" xlink:type="simple">TU</abbrev>). <bold><italic>Paratype</italic>.</bold> China • ♂, same data as in holotype, unique ID: <abbrev xmlns:xlink="http://www.w3.org/1999/xlink" content-type="institution" xlink:title="Tibet University (Lhasa, China)" id="ABBRID0EDKAK" xlink:type="simple">TU</abbrev>-00884 (<abbrev xmlns:xlink="http://www.w3.org/1999/xlink" content-type="institution" xlink:title="Tibet University (Lhasa, China)" id="ABBRID0EIKAK" xlink:type="simple">TU</abbrev>).</p></tp:treatment-sec><tp:treatment-sec sec-type="diagnosis" id="SECID0ENKAK"><title>Diagnosis.</title><p><italic><tp:taxon-name><tp:taxon-name-part taxon-name-part-type="genus" reg="Dasypolia">Dasypolia</tp:taxon-name-part><tp:taxon-name-part taxon-name-part-type="species" reg="ultramontana">ultramontana</tp:taxon-name-part></tp:taxon-name></italic> sp. nov. is morphologically similar to <italic><tp:taxon-name><tp:taxon-name-part taxon-name-part-type="genus" reg="Dasypolia">D.</tp:taxon-name-part><tp:taxon-name-part taxon-name-part-type="species" reg="nivalis">nivalis</tp:taxon-name-part></tp:taxon-name></italic>, from which the new species differs externally in the smaller size, the less elongate forewing with a less elongate apex and a more angular tornus, the brownish-grey body and forewing ground colour (vs pale brown in <italic><tp:taxon-name><tp:taxon-name-part taxon-name-part-type="genus" reg="Dasypolia">D.</tp:taxon-name-part><tp:taxon-name-part taxon-name-part-type="species" reg="nivalis">nivalis</tp:taxon-name-part></tp:taxon-name></italic>), the more zigzagged antemedial line, the smaller dark core of the reniform marking, and the less curved postmedial line. The male genital capsules of the two species are similar but in <italic><tp:taxon-name><tp:taxon-name-part taxon-name-part-type="genus" reg="Dasypolia">D.</tp:taxon-name-part><tp:taxon-name-part taxon-name-part-type="species" reg="ultramontana">ultramontana</tp:taxon-name-part></tp:taxon-name></italic> sp. nov. the uncus is shorter and somewhat broader and the harpe is more distally dilated than in <italic><tp:taxon-name><tp:taxon-name-part taxon-name-part-type="genus" reg="Dasypolia">D.</tp:taxon-name-part><tp:taxon-name-part taxon-name-part-type="species" reg="nivalis">nivalis</tp:taxon-name-part></tp:taxon-name></italic>. In the vesica, the new species has two bunch-like clusters of cornuti (vs a single cluster in <italic><tp:taxon-name><tp:taxon-name-part taxon-name-part-type="genus" reg="Dasypolia">D.</tp:taxon-name-part><tp:taxon-name-part taxon-name-part-type="species" reg="nivalis">nivalis</tp:taxon-name-part></tp:taxon-name></italic>), and a shorter ventral diverticulum. A diagnostic comparison with another morphologically similar species, the sympatric <italic><tp:taxon-name><tp:taxon-name-part taxon-name-part-type="genus" reg="Dasypolia">D.</tp:taxon-name-part><tp:taxon-name-part taxon-name-part-type="species" reg="luxuriosa">luxuriosa</tp:taxon-name-part></tp:taxon-name></italic> sp. nov. is provided above in the diagnosis of the latter. The female is unknown.</p></tp:treatment-sec><tp:treatment-sec sec-type="description" id="SECID0EUSAK"><title>Description.</title><p><bold>External morphology of adults</bold> (Figs <xref ref-type="fig" rid="F4">35</xref>, <xref ref-type="fig" rid="F4">36</xref>). Forewing length 11.0–11.5 mm in males. Male antenna shortly bipectinate. Body dark brownish-grey with admixture of pale grey scales in head and thorax and intense admixture of brown in abdomen laterally and distally. Forewing elongate with almost straight costal and moderately convex anal and outer margins. Forewing ground colour brownish-grey with blackish-grey suffusion. Pattern elements blackish. Costal margin with series of irregular blackish spots. Subbasal line irregularly sinuous. Claviform marking dash-like, not reaching antemedial line, suffused with ochreous brown. Antemedial line irregularly zigzagged, edged with pale brownish-grey inwardly. Orbicular marking small, almost circular, filled with pale brownish-grey. Reniform marking filled with pale brownish-grey, with indistinct outer margin and small, vertical dash-shaped, blackish core spot. Postmedial line question mark-like curved, irregularly sinuous, edged with pale brownish-grey outwardly. Subterminal line irregular, edged with diffuse cuneal blackish spots of different sizes inwardly. Subterminal area pale grey with slight blackish suffusion. Terminal line interrupted into small spots on veins. Forewing cilia brownish-grey with admixture of blackish scales. Hindwing off-white medially, with intense brownish-grey suffusion along costal and outer margins, and slight brownish-grey suffusion along anal margin. Discal spot semilunar, brownish-grey, diffuse. Hindwing cilia pale brownish-grey. <bold>Male genitalia</bold> (Figs <xref ref-type="fig" rid="F9">55</xref>, <xref ref-type="fig" rid="F9">56</xref>). Uncus slightly swollen, rhomboidal, apically pointed. Tegumen with rounded and swollen penicular lobes. Vinculum somewhat longer than tegumen, heavily sclerotised, U-shaped, with short and rounded saccus. Valva lobular, tapered distally, with almost straight dorsal and convex ventral margins. Costa distally dilated and reaching cucullus. Cucullus rounded and densely covered with setae. Editum thin, stretching along ventral margin of costa and dorsally fused with it, bearing narrow triangular distal ampulla directed ventrally and reaching or slightly protruding beyond the ventral margin of valva. Sacculus trapezoidal, ~2/3 of valva width. Clasper oblique, ventrally straight and dorsally dilated and upcurved, bearing clavate harpe protruding beyond dorsal margin of valva. Valvula short but broad, not protruding ventrally. Juxta trapezoidal with thumb-shaped medio-dorsal process. Phallus cylindrical with rounded coecum, somewhat downcurved postmedially. Proximal section of vesica broader than phallus, proximally granulose and distally membranous, with short, semi-globular ventral diverticulum and two bunch-like clusters of short spine-like cornuti laterally and dorsally. Vesica ejaculatorius tubular and distally directed.</p><p>Female unknown.</p></tp:treatment-sec><tp:treatment-sec sec-type="etymology" id="SECID0EYTAK"><title>Etymology.</title><p>The specific epithet is an adjective derived from the Latin <italic>ultra</italic> meaning super and <italic>montanus</italic> meaning mountainous, and refers to the occurrence of the new species at the highest altitudes.</p></tp:treatment-sec><tp:treatment-sec sec-type="distribution" id="SECID0EPVAK"><title>Distribution.</title><p>The new species is currently known only from its type locality in southern Xizang, China.</p></tp:treatment-sec><tp:treatment-sec><!--Section generated to contain objects referenced in tp:taxon-treatment.--><fig id="F4" position="float" orientation="portrait"><object-id xmlns:xlink="http://www.w3.org/1999/xlink" content-type="doi" xlink:type="simple">10.3897/zookeys.1244.152267.figures29-38</object-id><object-id xmlns:xlink="http://www.w3.org/1999/xlink" content-type="arpha" xlink:type="simple">D7169F46-23C3-5894-8743-1BAF6CE1429D</object-id><label>Figures 29–38.</label><caption><p>Adults of <tp:taxon-name><tp:taxon-name-part taxon-name-part-type="genus" reg="Dasypolia">Dasypolia</tp:taxon-name-part> (<tp:taxon-name-part taxon-name-part-type="subgenus" reg="Tatsipolia">Tatsipolia</tp:taxon-name-part>)</tp:taxon-name> spp. Depositories of the specimens: <bold>29–36.</bold> In <abbrev xmlns:xlink="http://www.w3.org/1999/xlink" content-type="institution" xlink:title="Tibet University (Lhasa, China)" id="ABBRID0EWEAK" xlink:type="simple">TU</abbrev>; <bold>37.</bold> In MH/<named-content xmlns:xlink="http://www.w3.org/1999/xlink" content-type="dwc:institutional_code" xlink:title="Hungarian Natural History Museum (Budapest, Hungary)" xlink:href="http://grbio.org/institution/hungarian-natural-history-museum" xlink:type="simple">HNHM</named-content> (photo by B. Tóth); <bold>38.</bold> In <named-content xmlns:xlink="http://www.w3.org/1999/xlink" content-type="dwc:institutional_code" xlink:title="Bavarian State Collection of Zoology (Zoologische Staatssammlung München, Munich, Germany)" xlink:href="http://grbio.org/institution/bavarian-state-collection-zoology" xlink:type="simple">ZSM</named-content>.</p></caption><graphic xmlns:xlink="http://www.w3.org/1999/xlink" xlink:href="zookeys-1244-249_article-152267__-g004.jpg" position="float" orientation="portrait" xlink:type="simple" id="oo_1372226.jpg"><uri content-type="original_file" xlink:type="simple">https://binary.pensoft.net/fig/1372226</uri></graphic></fig><fig id="F9" position="float" orientation="portrait"><object-id xmlns:xlink="http://www.w3.org/1999/xlink" content-type="doi" xlink:type="simple">10.3897/zookeys.1244.152267.figures55-58</object-id><object-id xmlns:xlink="http://www.w3.org/1999/xlink" content-type="arpha" xlink:type="simple">89E60F0F-1479-5B35-8C99-8C177D4A0BE4</object-id><label>Figures 55–58.</label><caption><p>Male genitalia of <tp:taxon-name><tp:taxon-name-part taxon-name-part-type="genus" reg="Dasypolia">Dasypolia</tp:taxon-name-part> (<tp:taxon-name-part taxon-name-part-type="subgenus" reg="Tatsipolia">Tatsipolia</tp:taxon-name-part>)</tp:taxon-name> spp. Depositories of the specimens dissected: <bold>55, 56.</bold> In <abbrev xmlns:xlink="http://www.w3.org/1999/xlink" content-type="institution" xlink:title="Tibet University (Lhasa, China)" id="ABBRID0EZABK" xlink:type="simple">TU</abbrev>; <bold>57.</bold> In MH/<named-content xmlns:xlink="http://www.w3.org/1999/xlink" content-type="dwc:institutional_code" xlink:title="Hungarian Natural History Museum (Budapest, Hungary)" xlink:href="http://grbio.org/institution/hungarian-natural-history-museum" xlink:type="simple">HNHM</named-content> (photo by B. Tóth); <bold>58.</bold> In <named-content xmlns:xlink="http://www.w3.org/1999/xlink" content-type="dwc:institutional_code" xlink:title="Bavarian State Collection of Zoology (Zoologische Staatssammlung München, Munich, Germany)" xlink:href="http://grbio.org/institution/bavarian-state-collection-zoology" xlink:type="simple">ZSM</named-content>.</p></caption><graphic xmlns:xlink="http://www.w3.org/1999/xlink" xlink:href="zookeys-1244-249_article-152267__-g009.jpg" position="float" orientation="portrait" xlink:type="simple" id="oo_1372231.jpg"><uri content-type="original_file" xlink:type="simple">https://binary.pensoft.net/fig/1372231</uri></graphic></fig></tp:treatment-sec></tp:taxon-treatment>
