# Supplementary material for: ﻿On the taxonomy of the subgenera Tatsipolia, Chalapolia, and Kitapolia of the genus Dasypolia Guenée with the description of six new species from southern Xizang, China (Insecta, Lepidoptera, Noctuidae)
Source: Zookeys. 2025 Jul 11;1244:249–80. doi: 10.3897/zookeys.1244.152267 (PMC12274896; doi:10.3897/zookeys.1244.152267)
Supplement: XML Treatment for Dasypolia (Tatsipolia) nivalis [file zookeys.1244.152267-treatment13.xml]

<!DOCTYPE tp:taxon-treatment
  PUBLIC "-//TaxonX//DTD Taxonomic Treatment Publishing DTD v0 20100105//EN" "tax-treatment-NSO.dtd">
<tp:taxon-treatment xmlns:tp="http://www.plazi.org/taxpub"><tp:treatment-meta><kwd-group><label>Taxon classification</label><kwd>
                  <named-content content-type="kingdom">Animalia</named-content>
                </kwd><kwd>
                  <named-content content-type="order">Lepidoptera</named-content>
                </kwd><kwd>
                  <named-content content-type="family">Noctuidae</named-content>
                </kwd></kwd-group><mixed-citation publication-type="journal"><person-group><name><surname>Chen</surname><given-names>Enyong</given-names></name><name><surname>Pan</surname><given-names>Zhaohui</given-names></name><name><surname>Volynkin</surname><given-names>Anton V.</given-names></name><name><surname>Saldaitis</surname><given-names>Aidas</given-names></name><name><surname>Benedek</surname><given-names>Balázs</given-names></name><name><surname>Zhou</surname><given-names>Yonghong</given-names></name></person-group><article-title>﻿On the taxonomy of the subgenera <italic><tp:taxon-name><tp:taxon-name-part taxon-name-part-type="genus" reg="Dasypolia"/><tp:taxon-name-part taxon-name-part-type="subgenus" reg="Tatsipolia">Tatsipolia</tp:taxon-name-part></tp:taxon-name></italic>, <italic><tp:taxon-name><tp:taxon-name-part taxon-name-part-type="genus" reg="Dasypolia"/><tp:taxon-name-part taxon-name-part-type="subgenus" reg="Chalapolia">Chalapolia</tp:taxon-name-part></tp:taxon-name></italic>, and <italic><tp:taxon-name><tp:taxon-name-part taxon-name-part-type="genus" reg="Dasypolia"/><tp:taxon-name-part taxon-name-part-type="subgenus" reg="Kitapolia">Kitapolia</tp:taxon-name-part></tp:taxon-name></italic> of the genus <italic><tp:taxon-name><tp:taxon-name-part taxon-name-part-type="genus" reg="Dasypolia">Dasypolia</tp:taxon-name-part></tp:taxon-name></italic> Guenée with the description of six new species from southern Xizang, China (<tp:taxon-name><tp:taxon-name-part taxon-name-part-type="class">Insecta</tp:taxon-name-part></tp:taxon-name>, <tp:taxon-name><tp:taxon-name-part taxon-name-part-type="order">Lepidoptera</tp:taxon-name-part></tp:taxon-name>, <tp:taxon-name><tp:taxon-name-part taxon-name-part-type="family">Noctuidae</tp:taxon-name-part></tp:taxon-name>)</article-title><source>Zookeys</source><day>11</day><month>07</month><year>2025</year><volume>1244</volume><fpage>249</fpage><lpage>280</lpage><pub-id pub-id-type="doi">10.3897/zookeys.1244.152267</pub-id></mixed-citation></tp:treatment-meta><tp:nomenclature><label>﻿</label><tp:taxon-name><object-id xmlns:xlink="http://www.w3.org/1999/xlink" content-type="arpha" xlink:type="simple">B8DB4F96-901F-5F6F-9E25-EB99D99AB469</object-id><tp:taxon-name-part taxon-name-part-type="genus" reg="Dasypolia">Dasypolia</tp:taxon-name-part> (<tp:taxon-name-part taxon-name-part-type="subgenus" reg="Tatsipolia">Tatsipolia</tp:taxon-name-part>) <tp:taxon-name-part taxon-name-part-type="species" reg="nivalis">nivalis</tp:taxon-name-part></tp:taxon-name><tp:taxon-authority>Hreblay &amp; L. Ronkay, 1995</tp:taxon-authority><xref ref-type="fig" rid="F4">Figs 37</xref><xref ref-type="fig" rid="F9">, 57</xref><tp:nomenclature-citation-list><tp:nomenclature-citation><tp:taxon-name>
                    <tp:taxon-name-part taxon-name-part-type="genus" reg="Dasypolia">Dasypolia</tp:taxon-name-part>
                  </tp:taxon-name><comment>(<italic>s. l.</italic>) <tp:taxon-name><tp:taxon-name-part taxon-name-part-type="genus" reg="Dasypolia"/><tp:taxon-name-part taxon-name-part-type="species" reg="nivalis">nivalis</tp:taxon-name-part></tp:taxon-name> Hreblay &amp; Ronkay, 1995: 376, figs 30, 56, 57, 79 (type locality: “China, Tibet, 4 km S of Karru-Ochen Tso, <named-content xmlns:xlink="http://www.w3.org/1999/xlink" content-type="dwc:verbatimCoordinates" xlink:type="simple"><named-content content-type="geo-json" specific-use="{&#34;type&#34;:&#34;Point&#34;,&#34;coordinates&#34;:[85.833333,28.533333]}" id="NCID0EQYAK" xlink:type="simple">85°50'E, 28°32’N</named-content></named-content>, 4850 m”).</comment></tp:nomenclature-citation></tp:nomenclature-citation-list></tp:nomenclature><tp:treatment-sec sec-type="type material" id="SECID0EVYAK"><title>Type material examined.</title><p><bold><italic>Holotype</italic></bold> (Figs <xref ref-type="fig" rid="F4">37</xref>, <xref ref-type="fig" rid="F9">57</xref>): ♂, “CHINA. TIBET | 4 km S of Karru-Ochen | Tso. <named-content xmlns:xlink="http://www.w3.org/1999/xlink" content-type="dwc:verbatimCoordinates" xlink:type="simple"><named-content content-type="geo-json" specific-use="{&#34;type&#34;:&#34;Point&#34;,&#34;coordinates&#34;:[85.833333,28.533333]}" id="NCID0ELZAK" xlink:type="simple">85°50’E, 28°32’N</named-content></named-content> | 4850 m. 30. IX. 1994 | Leg. Márton Hreblay | &amp; Tibor Csővári” / red framed label “HOLOTYPUS | <tp:taxon-name><tp:taxon-name-part taxon-name-part-type="genus" reg="Dasypolia">Dasypolia</tp:taxon-name-part></tp:taxon-name><tp:taxon-name><tp:taxon-name-part taxon-name-part-type="genus" reg="Dasypolia"/><tp:taxon-name-part taxon-name-part-type="species" reg="nivalis">nivalis</tp:taxon-name-part></tp:taxon-name> | Hreblay et Ronkay” / pink label “gen. prep. HREBLAY | N: 6883 ♂” (MH/<named-content xmlns:xlink="http://www.w3.org/1999/xlink" content-type="dwc:institutional_code" xlink:title="Hungarian Natural History Museum (Budapest, Hungary)" xlink:href="http://grbio.org/institution/hungarian-natural-history-museum" xlink:type="simple">HNHM</named-content>).</p><fig id="F5" position="float" orientation="portrait"><object-id xmlns:xlink="http://www.w3.org/1999/xlink" content-type="doi" xlink:type="simple">10.3897/zookeys.1244.152267.figures39-42</object-id><object-id xmlns:xlink="http://www.w3.org/1999/xlink" content-type="arpha" xlink:type="simple">E4A19A32-074F-59A7-804D-374354BAA1C0</object-id><label>Figures 39–42.</label><caption><p>Male genitalia of <tp:taxon-name><tp:taxon-name-part taxon-name-part-type="genus" reg="Dasypolia">Dasypolia</tp:taxon-name-part> (<tp:taxon-name-part taxon-name-part-type="subgenus" reg="Tatsipolia">Tatsipolia</tp:taxon-name-part>)</tp:taxon-name> spp. Dissected of the specimens are deposited: <bold>39–41.</bold> In <abbrev xmlns:xlink="http://www.w3.org/1999/xlink" content-type="institution" xlink:title="Tibet University (Lhasa, China)" id="ABBRID0EC2AK" xlink:type="simple">TU</abbrev>; <bold>42.</bold> In <abbrev xmlns:xlink="http://www.w3.org/1999/xlink" content-type="institution" xlink:title="Tibet Agricultural and Animal Husbandry University (Linzhi, China)" id="ABBRID0EJ2AK" xlink:type="simple">TAAHU</abbrev>.</p></caption><graphic xmlns:xlink="http://www.w3.org/1999/xlink" xlink:href="zookeys-1244-249_article-152267__-g005.jpg" position="float" orientation="portrait" xlink:type="simple" id="oo_1372227.jpg"><uri content-type="original_file" xlink:type="simple">https://binary.pensoft.net/fig/1372227</uri></graphic></fig><fig id="F6" position="float" orientation="portrait"><object-id xmlns:xlink="http://www.w3.org/1999/xlink" content-type="doi" xlink:type="simple">10.3897/zookeys.1244.152267.figures43-46</object-id><object-id xmlns:xlink="http://www.w3.org/1999/xlink" content-type="arpha" xlink:type="simple">FFC792BC-D574-5915-AE3A-EEF046FE42C5</object-id><label>Figures 43–46.</label><caption><p>Male genitalia of <tp:taxon-name><tp:taxon-name-part taxon-name-part-type="genus" reg="Dasypolia">Dasypolia</tp:taxon-name-part> (<tp:taxon-name-part taxon-name-part-type="subgenus" reg="Tatsipolia">Tatsipolia</tp:taxon-name-part>)</tp:taxon-name> spp. Depositories of the specimens dissected: <bold>43.</bold> In <abbrev xmlns:xlink="http://www.w3.org/1999/xlink" content-type="institution" xlink:title="Tibet Agricultural and Animal Husbandry University (Linzhi, China)" id="ABBRID0ER3AK" xlink:type="simple">TAAHU</abbrev>; <bold>44.</bold> In <abbrev xmlns:xlink="http://www.w3.org/1999/xlink" xlink:title="research collection of Alessandro Floriani (Milan, Italy)" id="ABBRID0EY3AK" xlink:type="simple">AFM</abbrev>; <bold>45.</bold> In <named-content xmlns:xlink="http://www.w3.org/1999/xlink" content-type="dwc:institutional_code" xlink:title="Bavarian State Collection of Zoology (Zoologische Staatssammlung München, Munich, Germany)" xlink:href="http://grbio.org/institution/bavarian-state-collection-zoology" xlink:type="simple">ZSM</named-content>; <bold>46.</bold> In <abbrev xmlns:xlink="http://www.w3.org/1999/xlink" content-type="institution" xlink:title="Tibet University (Lhasa, China)" id="ABBRID0EF4AK" xlink:type="simple">TU</abbrev>.</p></caption><graphic xmlns:xlink="http://www.w3.org/1999/xlink" xlink:href="zookeys-1244-249_article-152267__-g006.jpg" position="float" orientation="portrait" xlink:type="simple" id="oo_1372228.jpg"><uri content-type="original_file" xlink:type="simple">https://binary.pensoft.net/fig/1372228</uri></graphic></fig><fig id="F7" position="float" orientation="portrait"><object-id xmlns:xlink="http://www.w3.org/1999/xlink" content-type="doi" xlink:type="simple">10.3897/zookeys.1244.152267.figures47-50</object-id><object-id xmlns:xlink="http://www.w3.org/1999/xlink" content-type="arpha" xlink:type="simple">23B64133-E725-5A46-A489-A49F14C154EB</object-id><label>Figures 47–50.</label><caption><p>Male genitalia of <tp:taxon-name><tp:taxon-name-part taxon-name-part-type="genus" reg="Dasypolia">Dasypolia</tp:taxon-name-part> (<tp:taxon-name-part taxon-name-part-type="subgenus" reg="Tatsipolia">Tatsipolia</tp:taxon-name-part>)</tp:taxon-name> spp. Depositories of the specimens dissected: <bold>47, 48, 50.</bold> In <abbrev xmlns:xlink="http://www.w3.org/1999/xlink" content-type="institution" xlink:title="Tibet University (Lhasa, China)" id="ABBRID0EN5AK" xlink:type="simple">TU</abbrev>; <bold>49.</bold> In <named-content xmlns:xlink="http://www.w3.org/1999/xlink" content-type="dwc:institutional_code" xlink:title="Bavarian State Collection of Zoology (Zoologische Staatssammlung München, Munich, Germany)" xlink:href="http://grbio.org/institution/bavarian-state-collection-zoology" xlink:type="simple">ZSM</named-content>.</p></caption><graphic xmlns:xlink="http://www.w3.org/1999/xlink" xlink:href="zookeys-1244-249_article-152267__-g007.jpg" position="float" orientation="portrait" xlink:type="simple" id="oo_1372229.jpg"><uri content-type="original_file" xlink:type="simple">https://binary.pensoft.net/fig/1372229</uri></graphic></fig><fig id="F8" position="float" orientation="portrait"><object-id xmlns:xlink="http://www.w3.org/1999/xlink" content-type="doi" xlink:type="simple">10.3897/zookeys.1244.152267.figures51-54</object-id><object-id xmlns:xlink="http://www.w3.org/1999/xlink" content-type="arpha" xlink:type="simple">4829EEAE-EF82-5B80-9511-9E3EA5FD94D5</object-id><label>Figures 51–54.</label><caption><p>Male genitalia of <tp:taxon-name><tp:taxon-name-part taxon-name-part-type="genus" reg="Dasypolia">Dasypolia</tp:taxon-name-part> (<tp:taxon-name-part taxon-name-part-type="subgenus" reg="Tatsipolia">Tatsipolia</tp:taxon-name-part>)</tp:taxon-name> spp. The specimens dissected are deposited in <abbrev xmlns:xlink="http://www.w3.org/1999/xlink" content-type="institution" xlink:title="Tibet University (Lhasa, China)" id="ABBRID0ER6AK" xlink:type="simple">TU</abbrev>.</p></caption><graphic xmlns:xlink="http://www.w3.org/1999/xlink" xlink:href="zookeys-1244-249_article-152267__-g008.jpg" position="float" orientation="portrait" xlink:type="simple" id="oo_1372230.jpg"><uri content-type="original_file" xlink:type="simple">https://binary.pensoft.net/fig/1372230</uri></graphic></fig><fig id="F9" position="float" orientation="portrait"><object-id xmlns:xlink="http://www.w3.org/1999/xlink" content-type="doi" xlink:type="simple">10.3897/zookeys.1244.152267.figures55-58</object-id><object-id xmlns:xlink="http://www.w3.org/1999/xlink" content-type="arpha" xlink:type="simple">89E60F0F-1479-5B35-8C99-8C177D4A0BE4</object-id><label>Figures 55–58.</label><caption><p>Male genitalia of <tp:taxon-name><tp:taxon-name-part taxon-name-part-type="genus" reg="Dasypolia">Dasypolia</tp:taxon-name-part> (<tp:taxon-name-part taxon-name-part-type="subgenus" reg="Tatsipolia">Tatsipolia</tp:taxon-name-part>)</tp:taxon-name> spp. Depositories of the specimens dissected: <bold>55, 56.</bold> In <abbrev xmlns:xlink="http://www.w3.org/1999/xlink" content-type="institution" xlink:title="Tibet University (Lhasa, China)" id="ABBRID0EZABK" xlink:type="simple">TU</abbrev>; <bold>57.</bold> In MH/<named-content xmlns:xlink="http://www.w3.org/1999/xlink" content-type="dwc:institutional_code" xlink:title="Hungarian Natural History Museum (Budapest, Hungary)" xlink:href="http://grbio.org/institution/hungarian-natural-history-museum" xlink:type="simple">HNHM</named-content> (photo by B. Tóth); <bold>58.</bold> In <named-content xmlns:xlink="http://www.w3.org/1999/xlink" content-type="dwc:institutional_code" xlink:title="Bavarian State Collection of Zoology (Zoologische Staatssammlung München, Munich, Germany)" xlink:href="http://grbio.org/institution/bavarian-state-collection-zoology" xlink:type="simple">ZSM</named-content>.</p></caption><graphic xmlns:xlink="http://www.w3.org/1999/xlink" xlink:href="zookeys-1244-249_article-152267__-g009.jpg" position="float" orientation="portrait" xlink:type="simple" id="oo_1372231.jpg"><uri content-type="original_file" xlink:type="simple">https://binary.pensoft.net/fig/1372231</uri></graphic></fig><fig id="F10" position="float" orientation="portrait"><object-id xmlns:xlink="http://www.w3.org/1999/xlink" content-type="doi" xlink:type="simple">10.3897/zookeys.1244.152267.figures59-66</object-id><object-id xmlns:xlink="http://www.w3.org/1999/xlink" content-type="arpha" xlink:type="simple">1B21CBD3-F20A-5E78-9F35-DDC541484F0A</object-id><label>Figures 59–66.</label><caption><p>Female genitalia of <tp:taxon-name><tp:taxon-name-part taxon-name-part-type="genus" reg="Dasypolia">Dasypolia</tp:taxon-name-part> (<tp:taxon-name-part taxon-name-part-type="subgenus" reg="Tatsipolia">Tatsipolia</tp:taxon-name-part>)</tp:taxon-name> spp. Depositories of the specimens dissected: <bold>59, 60, 63–66.</bold> In <abbrev xmlns:xlink="http://www.w3.org/1999/xlink" content-type="institution" xlink:title="Tibet University (Lhasa, China)" id="ABBRID0EPCBK" xlink:type="simple">TU</abbrev>; <bold>61.</bold> In <abbrev xmlns:xlink="http://www.w3.org/1999/xlink" content-type="institution" xlink:title="Tibet Agricultural and Animal Husbandry University (Linzhi, China)" id="ABBRID0EWCBK" xlink:type="simple">TAAHU</abbrev>; <bold>62.</bold> In <named-content xmlns:xlink="http://www.w3.org/1999/xlink" content-type="dwc:institutional_code" xlink:title="Hungarian Natural History Museum (Budapest, Hungary)" xlink:href="http://grbio.org/institution/hungarian-natural-history-museum" xlink:type="simple">HNHM</named-content> (photo by B. Tóth).</p></caption><graphic xmlns:xlink="http://www.w3.org/1999/xlink" xlink:href="zookeys-1244-249_article-152267__-g010.jpg" position="float" orientation="portrait" xlink:type="simple" id="oo_1372232.jpg"><uri content-type="original_file" xlink:type="simple">https://binary.pensoft.net/fig/1372232</uri></graphic></fig></tp:treatment-sec><tp:treatment-sec sec-type="notes" id="SECID0EHDBK"><title>Note.</title><p>In the original description, <xref ref-type="bibr" rid="B7">Hreblay and Ronkay (1995)</xref> listed a <tp:taxon-name><tp:taxon-name-part taxon-name-part-type="genus" reg="Dasypolia">D.</tp:taxon-name-part> (<tp:taxon-name-part taxon-name-part-type="subgenus" reg="Tatsipolia">Tatsipolia</tp:taxon-name-part>)</tp:taxon-name> female specimen as paratype of <italic><tp:taxon-name><tp:taxon-name-part taxon-name-part-type="genus" reg="Dasypolia">D.</tp:taxon-name-part><tp:taxon-name-part taxon-name-part-type="species" reg="nivalis">nivalis</tp:taxon-name-part></tp:taxon-name></italic> and illustrated its genitalia. However, as it originates from a non-type locality, its conspecificity to the holotype is doubtful.</p></tp:treatment-sec><tp:treatment-sec sec-type="diagnosis" id="SECID0EZEBK"><title>Diagnosis.</title><p>The forewing length is 13.0 mm in the male holotype. The species is morphologically similar to <italic><tp:taxon-name><tp:taxon-name-part taxon-name-part-type="genus" reg="Dasypolia">D.</tp:taxon-name-part><tp:taxon-name-part taxon-name-part-type="species" reg="ultramontana">ultramontana</tp:taxon-name-part></tp:taxon-name></italic> sp. nov. and a detailed comparison is provided above in the diagnosis of the latter species.</p></tp:treatment-sec><tp:treatment-sec sec-type="distribution" id="SECID0EXGBK"><title>Distribution.</title><p>The species is currently known only from its type locality in Xizang, China.</p></tp:treatment-sec><tp:treatment-sec><!--Section generated to contain objects referenced in tp:taxon-treatment.--><fig id="F4" position="float" orientation="portrait"><object-id xmlns:xlink="http://www.w3.org/1999/xlink" content-type="doi" xlink:type="simple">10.3897/zookeys.1244.152267.figures29-38</object-id><object-id xmlns:xlink="http://www.w3.org/1999/xlink" content-type="arpha" xlink:type="simple">D7169F46-23C3-5894-8743-1BAF6CE1429D</object-id><label>Figures 29–38.</label><caption><p>Adults of <tp:taxon-name><tp:taxon-name-part taxon-name-part-type="genus" reg="Dasypolia">Dasypolia</tp:taxon-name-part> (<tp:taxon-name-part taxon-name-part-type="subgenus" reg="Tatsipolia">Tatsipolia</tp:taxon-name-part>)</tp:taxon-name> spp. Depositories of the specimens: <bold>29–36.</bold> In <abbrev xmlns:xlink="http://www.w3.org/1999/xlink" content-type="institution" xlink:title="Tibet University (Lhasa, China)" id="ABBRID0EWEAK" xlink:type="simple">TU</abbrev>; <bold>37.</bold> In MH/<named-content xmlns:xlink="http://www.w3.org/1999/xlink" content-type="dwc:institutional_code" xlink:title="Hungarian Natural History Museum (Budapest, Hungary)" xlink:href="http://grbio.org/institution/hungarian-natural-history-museum" xlink:type="simple">HNHM</named-content> (photo by B. Tóth); <bold>38.</bold> In <named-content xmlns:xlink="http://www.w3.org/1999/xlink" content-type="dwc:institutional_code" xlink:title="Bavarian State Collection of Zoology (Zoologische Staatssammlung München, Munich, Germany)" xlink:href="http://grbio.org/institution/bavarian-state-collection-zoology" xlink:type="simple">ZSM</named-content>.</p></caption><graphic xmlns:xlink="http://www.w3.org/1999/xlink" xlink:href="zookeys-1244-249_article-152267__-g004.jpg" position="float" orientation="portrait" xlink:type="simple" id="oo_1372226.jpg"><uri content-type="original_file" xlink:type="simple">https://binary.pensoft.net/fig/1372226</uri></graphic></fig></tp:treatment-sec><ref-list><ref id="B7"><mixed-citation xmlns:xlink="http://www.w3.org/1999/xlink" xlink:type="simple"><person-group><name name-style="western"><surname>Hreblay</surname><given-names>M</given-names></name><name name-style="western"><surname>Ronkay</surname><given-names>L</given-names></name></person-group> (<year>1995</year>) <article-title>New species of <italic><tp:taxon-name><tp:taxon-name-part taxon-name-part-type="genus">Dasypolia</tp:taxon-name-part></tp:taxon-name></italic> from the Himalayan region (<tp:taxon-name><tp:taxon-name-part taxon-name-part-type="order">Lepidoptera</tp:taxon-name-part></tp:taxon-name>, <tp:taxon-name><tp:taxon-name-part taxon-name-part-type="family">Noctuidae</tp:taxon-name-part></tp:taxon-name>, <tp:taxon-name><tp:taxon-name-part taxon-name-part-type="tribe">Xylenini</tp:taxon-name-part></tp:taxon-name>).</article-title><source>Acta Zoologica Academiae Scientiarum Hungaricae</source><volume>41</volume>(<issue>4</issue>): <fpage>349</fpage>–<lpage>378</lpage>.</mixed-citation></ref></ref-list></tp:taxon-treatment>
