# Supplementary material for: ﻿On the taxonomy of the subgenera Tatsipolia, Chalapolia, and Kitapolia of the genus Dasypolia Guenée with the description of six new species from southern Xizang, China (Insecta, Lepidoptera, Noctuidae)
Source: Zookeys. 2025 Jul 11;1244:249–80. doi: 10.3897/zookeys.1244.152267 (PMC12274896; doi:10.3897/zookeys.1244.152267)
Supplement: XML Treatment for Dasypolia (Tatsipolia) kita [file zookeys.1244.152267-treatment14.xml]

<!DOCTYPE tp:taxon-treatment
  PUBLIC "-//TaxonX//DTD Taxonomic Treatment Publishing DTD v0 20100105//EN" "tax-treatment-NSO.dtd">
<tp:taxon-treatment xmlns:tp="http://www.plazi.org/taxpub"><tp:treatment-meta><kwd-group><label>Taxon classification</label><kwd>
                  <named-content content-type="kingdom">Animalia</named-content>
                </kwd><kwd>
                  <named-content content-type="order">Lepidoptera</named-content>
                </kwd><kwd>
                  <named-content content-type="family">Noctuidae</named-content>
                </kwd></kwd-group><mixed-citation publication-type="journal"><person-group><name><surname>Chen</surname><given-names>Enyong</given-names></name><name><surname>Pan</surname><given-names>Zhaohui</given-names></name><name><surname>Volynkin</surname><given-names>Anton V.</given-names></name><name><surname>Saldaitis</surname><given-names>Aidas</given-names></name><name><surname>Benedek</surname><given-names>Balázs</given-names></name><name><surname>Zhou</surname><given-names>Yonghong</given-names></name></person-group><article-title>﻿On the taxonomy of the subgenera <italic><tp:taxon-name><tp:taxon-name-part taxon-name-part-type="genus" reg="Dasypolia"/><tp:taxon-name-part taxon-name-part-type="subgenus" reg="Tatsipolia">Tatsipolia</tp:taxon-name-part></tp:taxon-name></italic>, <italic><tp:taxon-name><tp:taxon-name-part taxon-name-part-type="genus" reg="Dasypolia"/><tp:taxon-name-part taxon-name-part-type="subgenus" reg="Chalapolia">Chalapolia</tp:taxon-name-part></tp:taxon-name></italic>, and <italic><tp:taxon-name><tp:taxon-name-part taxon-name-part-type="genus" reg="Dasypolia"/><tp:taxon-name-part taxon-name-part-type="subgenus" reg="Kitapolia">Kitapolia</tp:taxon-name-part></tp:taxon-name></italic> of the genus <italic><tp:taxon-name><tp:taxon-name-part taxon-name-part-type="genus" reg="Dasypolia">Dasypolia</tp:taxon-name-part></tp:taxon-name></italic> Guenée with the description of six new species from southern Xizang, China (<tp:taxon-name><tp:taxon-name-part taxon-name-part-type="class">Insecta</tp:taxon-name-part></tp:taxon-name>, <tp:taxon-name><tp:taxon-name-part taxon-name-part-type="order">Lepidoptera</tp:taxon-name-part></tp:taxon-name>, <tp:taxon-name><tp:taxon-name-part taxon-name-part-type="family">Noctuidae</tp:taxon-name-part></tp:taxon-name>)</article-title><source>Zookeys</source><day>11</day><month>07</month><year>2025</year><volume>1244</volume><fpage>249</fpage><lpage>280</lpage><pub-id pub-id-type="doi">10.3897/zookeys.1244.152267</pub-id></mixed-citation></tp:treatment-meta><tp:nomenclature><label>﻿</label><tp:taxon-name><object-id xmlns:xlink="http://www.w3.org/1999/xlink" content-type="arpha" xlink:type="simple">8D710FBB-22F7-5F84-A601-042BDBB51557</object-id><tp:taxon-name-part taxon-name-part-type="genus" reg="Dasypolia">Dasypolia</tp:taxon-name-part> (<tp:taxon-name-part taxon-name-part-type="subgenus" reg="Tatsipolia">Tatsipolia</tp:taxon-name-part>) <tp:taxon-name-part taxon-name-part-type="species" reg="kita">kita</tp:taxon-name-part></tp:taxon-name><tp:taxon-authority>Benedek, Behounek, Floriani &amp; Saldaitis, 2011</tp:taxon-authority><xref ref-type="fig" rid="F4">Figs 38</xref><xref ref-type="fig" rid="F9">, 58</xref><tp:nomenclature-citation-list><tp:nomenclature-citation><tp:taxon-name><tp:taxon-name-part taxon-name-part-type="genus" reg="Dasypolia">Dasypolia</tp:taxon-name-part> (<tp:taxon-name-part taxon-name-part-type="subgenus" reg="Kitapolia">Kitapolia</tp:taxon-name-part>) <tp:taxon-name-part taxon-name-part-type="species" reg="kita">kita</tp:taxon-name-part></tp:taxon-name><comment><xref ref-type="bibr" rid="B2">Benedek et al., 2011</xref>: 110, fig. 4 (male genitalia), pl. 15: fig. 7 (adult) (type locality: China, Sichuan, Kangding, near Zheduo Pass, 3700–4200 m”).</comment></tp:nomenclature-citation></tp:nomenclature-citation-list></tp:nomenclature><tp:treatment-sec sec-type="type material" id="SECID0EKOBK"><title>Type material examined.</title><p><bold><italic>Holotype</italic></bold> (Figs <xref ref-type="fig" rid="F4">38</xref>, <xref ref-type="fig" rid="F9">58</xref>): ♂, “China, W.Sichuan | Kangding, near | Zheduo Pass | 3700–4200 m., | 14.10.2009. | Floriani&amp;Saldaitis leg.” / red label “Prp.Nr.: 7014 m | HOLOTYPUS <tp:taxon-name><tp:taxon-name-part taxon-name-part-type="genus" reg="Dasypolia">Dasypolia</tp:taxon-name-part></tp:taxon-name> | <tp:taxon-name><tp:taxon-name-part taxon-name-part-type="genus" reg="Dasypolia"/><tp:taxon-name-part taxon-name-part-type="species" reg="kita">kita</tp:taxon-name-part></tp:taxon-name> BENEDEK, BEHOUNEK | FLORIANI &amp; SALDAITIS, | 2011 | China, Setchuan, Kangdung, | Zheduo Pass Umg., 3700–4200 m | Floriani, Saldaitis leg. 14.10.2009 | Prp. Behounek, 2011” / “coll. G. BEHOUNEK | Grafing bei München” / “BC <named-content xmlns:xlink="http://www.w3.org/1999/xlink" content-type="dwc:institutional_code" xlink:title="Bavarian State Collection of Zoology (Zoologische Staatssammlung München, Munich, Germany)" xlink:href="http://grbio.org/institution/bavarian-state-collection-zoology" xlink:type="simple">ZSM</named-content> Lep 35678” (<named-content xmlns:xlink="http://www.w3.org/1999/xlink" content-type="dwc:institutional_code" xlink:title="Bavarian State Collection of Zoology (Zoologische Staatssammlung München, Munich, Germany)" xlink:href="http://grbio.org/institution/bavarian-state-collection-zoology" xlink:type="simple">ZSM</named-content>).</p></tp:treatment-sec><tp:treatment-sec sec-type="diagnosis" id="SECID0EWPBK"><title>Diagnosis.</title><p>The forewing length is 11.0 mm in the male holotype. <italic><tp:taxon-name><tp:taxon-name-part taxon-name-part-type="genus" reg="Dasypolia">Dasypolia</tp:taxon-name-part><tp:taxon-name-part taxon-name-part-type="species" reg="kita">kita</tp:taxon-name-part></tp:taxon-name></italic> is easily distinguishable from similar species by the bronze-brown thorax and forewing ground colour and the strongly bipectinate male antenna, which is similar only to <italic><tp:taxon-name><tp:taxon-name-part taxon-name-part-type="genus" reg="Dasypolia">D.</tp:taxon-name-part><tp:taxon-name-part taxon-name-part-type="species" reg="brandstetteri">brandstetteri</tp:taxon-name-part></tp:taxon-name></italic>. The key genital differences from other species in <italic><tp:taxon-name><tp:taxon-name-part taxon-name-part-type="genus" reg="Dasypolia"/><tp:taxon-name-part taxon-name-part-type="subgenus" reg="Tatsipolia">Tatsipolia</tp:taxon-name-part></tp:taxon-name></italic> are discussed above in the diagnosis of the <italic><tp:taxon-name><tp:taxon-name-part taxon-name-part-type="genus" reg="Dasypolia">D.</tp:taxon-name-part><tp:taxon-name-part taxon-name-part-type="species" reg="kita">kita</tp:taxon-name-part></tp:taxon-name></italic> species group. The female is unknown.</p></tp:treatment-sec><tp:treatment-sec sec-type="distribution" id="SECID0EMTBK"><title>Distribution.</title><p>The species is currently known only from its type locality in western Sichuan Province, China.</p></tp:treatment-sec><tp:treatment-sec><!--Section generated to contain objects referenced in tp:taxon-treatment.--><fig id="F4" position="float" orientation="portrait"><object-id xmlns:xlink="http://www.w3.org/1999/xlink" content-type="doi" xlink:type="simple">10.3897/zookeys.1244.152267.figures29-38</object-id><object-id xmlns:xlink="http://www.w3.org/1999/xlink" content-type="arpha" xlink:type="simple">D7169F46-23C3-5894-8743-1BAF6CE1429D</object-id><label>Figures 29–38.</label><caption><p>Adults of <tp:taxon-name><tp:taxon-name-part taxon-name-part-type="genus" reg="Dasypolia">Dasypolia</tp:taxon-name-part> (<tp:taxon-name-part taxon-name-part-type="subgenus" reg="Tatsipolia">Tatsipolia</tp:taxon-name-part>)</tp:taxon-name> spp. Depositories of the specimens: <bold>29–36.</bold> In <abbrev xmlns:xlink="http://www.w3.org/1999/xlink" content-type="institution" xlink:title="Tibet University (Lhasa, China)" id="ABBRID0EWEAK" xlink:type="simple">TU</abbrev>; <bold>37.</bold> In MH/<named-content xmlns:xlink="http://www.w3.org/1999/xlink" content-type="dwc:institutional_code" xlink:title="Hungarian Natural History Museum (Budapest, Hungary)" xlink:href="http://grbio.org/institution/hungarian-natural-history-museum" xlink:type="simple">HNHM</named-content> (photo by B. Tóth); <bold>38.</bold> In <named-content xmlns:xlink="http://www.w3.org/1999/xlink" content-type="dwc:institutional_code" xlink:title="Bavarian State Collection of Zoology (Zoologische Staatssammlung München, Munich, Germany)" xlink:href="http://grbio.org/institution/bavarian-state-collection-zoology" xlink:type="simple">ZSM</named-content>.</p></caption><graphic xmlns:xlink="http://www.w3.org/1999/xlink" xlink:href="zookeys-1244-249_article-152267__-g004.jpg" position="float" orientation="portrait" xlink:type="simple" id="oo_1372226.jpg"><uri content-type="original_file" xlink:type="simple">https://binary.pensoft.net/fig/1372226</uri></graphic></fig><fig id="F9" position="float" orientation="portrait"><object-id xmlns:xlink="http://www.w3.org/1999/xlink" content-type="doi" xlink:type="simple">10.3897/zookeys.1244.152267.figures55-58</object-id><object-id xmlns:xlink="http://www.w3.org/1999/xlink" content-type="arpha" xlink:type="simple">89E60F0F-1479-5B35-8C99-8C177D4A0BE4</object-id><label>Figures 55–58.</label><caption><p>Male genitalia of <tp:taxon-name><tp:taxon-name-part taxon-name-part-type="genus" reg="Dasypolia">Dasypolia</tp:taxon-name-part> (<tp:taxon-name-part taxon-name-part-type="subgenus" reg="Tatsipolia">Tatsipolia</tp:taxon-name-part>)</tp:taxon-name> spp. Depositories of the specimens dissected: <bold>55, 56.</bold> In <abbrev xmlns:xlink="http://www.w3.org/1999/xlink" content-type="institution" xlink:title="Tibet University (Lhasa, China)" id="ABBRID0EZABK" xlink:type="simple">TU</abbrev>; <bold>57.</bold> In MH/<named-content xmlns:xlink="http://www.w3.org/1999/xlink" content-type="dwc:institutional_code" xlink:title="Hungarian Natural History Museum (Budapest, Hungary)" xlink:href="http://grbio.org/institution/hungarian-natural-history-museum" xlink:type="simple">HNHM</named-content> (photo by B. Tóth); <bold>58.</bold> In <named-content xmlns:xlink="http://www.w3.org/1999/xlink" content-type="dwc:institutional_code" xlink:title="Bavarian State Collection of Zoology (Zoologische Staatssammlung München, Munich, Germany)" xlink:href="http://grbio.org/institution/bavarian-state-collection-zoology" xlink:type="simple">ZSM</named-content>.</p></caption><graphic xmlns:xlink="http://www.w3.org/1999/xlink" xlink:href="zookeys-1244-249_article-152267__-g009.jpg" position="float" orientation="portrait" xlink:type="simple" id="oo_1372231.jpg"><uri content-type="original_file" xlink:type="simple">https://binary.pensoft.net/fig/1372231</uri></graphic></fig></tp:treatment-sec><ref-list><ref id="B2"><mixed-citation xmlns:xlink="http://www.w3.org/1999/xlink" xlink:type="simple"><person-group><name name-style="western"><surname>Benedek</surname><given-names>B</given-names></name><name name-style="western"><surname>Behounek</surname><given-names>G</given-names></name><name name-style="western"><surname>Floriani</surname><given-names>A</given-names></name><name name-style="western"><surname>Saldaitis</surname><given-names>A</given-names></name></person-group> (<year>2011</year>) <article-title>New <italic><tp:taxon-name><tp:taxon-name-part taxon-name-part-type="genus">Dasypolia</tp:taxon-name-part></tp:taxon-name></italic> species (<tp:taxon-name><tp:taxon-name-part taxon-name-part-type="order">Lepidoptera</tp:taxon-name-part></tp:taxon-name>, <tp:taxon-name><tp:taxon-name-part taxon-name-part-type="family">Noctuidae</tp:taxon-name-part></tp:taxon-name>) from China, Sichuan, part I (plates 14–17).</article-title><source><tp:taxon-name><tp:taxon-name-part taxon-name-part-type="genus">Esperiana</tp:taxon-name-part></tp:taxon-name></source><volume>16</volume>: <fpage>107</fpage>–<lpage>125</lpage>.</mixed-citation></ref></ref-list></tp:taxon-treatment>
